# Supplementary material for: Adipocyte-specific deletion of Dbc1 does not recapitulate healthy obesity phenotype but suggests regulation of inflammation signaling
Source: PLoS One. 2025 May 2;20(5):e0322732. doi: 10.1371/journal.pone.0322732 (PMC12048159; doi:10.1371/journal.pone.0322732)
Supplement: S1 Table — (XLSX) [file pone.0322732.s002.xlsx]

## Sheet: Mapping_stats
	Filename	Condition	Processed Reads	Overall alignment	Assigned reads	Number of identified entities
	C13_1	DCB1 KO	54869988	0.9484	0.742	23654
	C2_1	DCB1 KO	57292122	0.9467	0.739	25064
	C22_1	DCB1 KO	60436523	0.9479	0.726	23389
	C4_1	DCB1 KO	58600064	0.9487	0.751	23821
	C50_1	DCB1 KO	44414173	0.9542	0.732	21850
	W0_1	DBC1LoxP/LoxP	56713394	0.9462	0.751	22283
	W53_1	DBC1LoxP/LoxP	46856494	0.9533	0.723	22260
	W6_1	DBC1LoxP/LoxP	60778880	0.9456	0.735	23461

## Sheet: Table_complete
	GENE_ID	GENE_NAME	BIOTYPE	Length	W0	W53	W6	C2	C22	C4	C50	C13	norm.W0	norm.W53	norm.W6	norm.C2	norm.C22	norm.C4	norm.C50	norm.C13	baseMean	DBC1LoxP/LoxP	DCB1 KO	FC	log2FoldChange	pvalue	padj	tagwise.dispersion	trended.dispersion
	ENSMUSG00000109644	0610005C13Rik	antisense	3583	885	778	917	722	1088	857	826	775	899	899	810	682	1011	831	1008	750	861.34	869	856	0.985	-0.022	0.908596	0.999993	0.0321	0.0402
	ENSMUSG00000075014	Gm10800	protein_coding	660	5	0	51	151	24	58	2	63	5	0	45	143	22	56	2	61	41.84	17	57	3.36	1.748	0.0741326	0.999993	0.7237	0.1234
	ENSMUSG00000086714	0610009E02Rik	processed_transcript	1803	571	450	1338	1045	1031	627	448	972	580	520	1183	987	958	608	547	941	790.38	761	808	1.062	0.086	0.759755	0.999993	0.0702	0.0416
	ENSMUSG00000043644	0610009L18Rik	bidirectional_promoter_lncRNA	619	128	210	153	175	125	167	210	112	130	243	135	165	116	162	256	108	164.5	169	161	0.954	-0.067	0.839561	0.999993	0.094	0.0791
	ENSMUSG00000007033	Hspa1l	protein_coding	2472	99	64	221	101	129	133	1306	60	101	74	195	95	120	129	1594	58	295.77	123	399	3.232	1.692	0.0434513	0.999993	0.5463	0.0631
	ENSMUSG00000105096	Gbp10	protein_coding	3873	103	99	87	442	336	205	154	138	105	114	77	417	312	199	188	134	193.23	99	250	2.538	1.344	0.000238459	0.604097	0.1022	0.0744
	ENSMUSG00000112449	Srp54b	protein_coding	4513	159	116	136	123	392	249	315	662	162	134	120	116	364	241	384	641	270.37	139	349	2.52	1.334	0.001095	0.999993	0.131	0.0653
	ENSMUSG00000090877	Hspa1b	protein_coding	2803	4283	4688	17729	15238	8336	4818	55640	3417	4351	5417	15669	14386	7746	4672	67911	3308	15432.6	8479	19605	2.312	1.209	0.100505	0.999993	0.4449	0.0372
	ENSMUSG00000108236	0610033M10Rik	lincRNA	1102	58	0	35	65	75	92	4	62	59	0	31	61	70	89	5	60	46.88	30	57	1.898	0.924	0.242832	0.999993	0.5079	0.1196
	ENSMUSG00000058812	0610039K10Rik	antisense	952	1874	3550	3475	2732	2846	1940	3000	2928	1904	4102	3071	2579	2645	1881	3662	2835	2834.83	3026	2720	0.899	-0.154	0.523504	0.999993	0.0523	0.0309
	ENSMUSG00000089889	0610040B10Rik	antisense	2098	77	75	49	84	59	64	54	49	78	87	43	79	55	62	66	47	64.72	69	62	0.896	-0.159	0.633235	0.999993	0.0858	0.1089
	ENSMUSG00000087341	0610040F04Rik	antisense	2150	1158	253	1332	909	891	870	543	1095	1176	292	1177	858	828	844	663	1060	862.33	882	851	0.964	-0.053	0.870523	0.999993	0.0944	0.0401
	ENSMUSG00000071456	1110002L01Rik	antisense	4131	248	235	275	280	328	267	293	286	252	272	243	264	305	259	358	277	278.64	256	293	1.144	0.194	0.400077	0.999993	0.0439	0.0645
	ENSMUSG00000004707	Ly9	protein_coding	3307	14	34	33	56	67	54	57	76	14	39	29	53	62	52	70	74	49.16	27	62	2.257	1.174	0.0018528	0.999993	0.0939	0.1184
	ENSMUSG00000107121	1110006O24Rik	lincRNA	768	51	58	48	66	66	58	43	58	52	67	42	62	61	56	52	56	56.22	54	57	1.079	0.11	0.724204	0.999993	0.0691	0.1137
	ENSMUSG00000025017	Pik3ap1	protein_coding	5572	115	328	237	598	221	598	132	1076	117	379	209	565	205	580	161	1042	407.24	235	511	2.173	1.12	0.0266405	0.999993	0.2084	0.0551
	ENSMUSG00000091971	Hspa1a	protein_coding	2967	4771	6138	18001	16714	8532	5778	53655	4411	4847	7093	15909	15780	7929	5603	65488	4270	15864.9	9283	19814	2.134	1.094	0.106404	0.999993	0.3807	0.0372
	ENSMUSG00000085151	1110018N20Rik	processed_transcript	1579	146	135	182	114	101	154	90	155	148	156	161	108	94	149	110	150	134.49	155	122	0.788	-0.344	0.201816	0.999993	0.0592	0.0851
	ENSMUSG00000097616	1110019D14Rik	lincRNA	1734	178	141	188	200	190	218	166	163	181	163	166	189	177	211	203	158	180.89	170	188	1.102	0.14	0.574555	0.999993	0.0502	0.0763
	ENSMUSG00000041078	Grid1	protein_coding	5962	354	167	244	334	194	1297	121	796	360	193	216	315	180	1258	148	771	429.99	256	534	2.086	1.061	0.0519073	0.999993	0.2454	0.0539
	ENSMUSG00000099098	1110035H17Rik	antisense	1241	455	539	577	524	435	481	481	442	462	623	510	495	404	466	587	428	496.92	532	476	0.895	-0.16	0.45537	0.999993	0.0395	0.0507
	ENSMUSG00000092203	1110038B12Rik	processed_transcript	1811	213	219	299	289	271	255	277	272	216	253	264	273	252	247	338	263	263.39	244	275	1.122	0.166	0.479546	0.999993	0.0452	0.066
	ENSMUSG00000092609	Gm20481	protein_coding	564	1647	2294	6542	6584	2994	2097	17544	1724	1673	2651	5782	6216	2782	2034	21413	1669	5527.47	3369	6823	2.025	1.018	0.116969	0.999993	0.3521	0.0347
	ENSMUSG00000085457	1110046J04Rik	antisense	3487	1487	1476	1619	1563	1555	1513	1543	1459	1511	1706	1431	1476	1445	1467	1883	1412	1541.34	1549	1537	0.992	-0.012	0.94298	0.999993	0.0233	0.0327
	ENSMUSG00000016995	Matn4	protein_coding	5174	32	11	64	85	61	131	30	43	33	13	57	80	57	127	37	42	55.5	34	69	2.001	1.001	0.0397662	0.999993	0.1796	0.1138
	ENSMUSG00000053318	Slamf8	protein_coding	3079	21	29	67	89	92	64	39	105	21	34	59	84	85	62	48	102	61.86	38	76	1.993	0.995	0.0109183	0.999993	0.1106	0.1101
	ENSMUSG00000105504	Gbp5	protein_coding	6637	814	372	894	1830	1749	2050	371	1018	827	430	790	1728	1625	1988	453	985	1103.29	682	1356	1.987	0.99	0.00648392	0.999993	0.1099	0.0364
	ENSMUSG00000094103	Fam177a2	protein_coding	3863	96	103	84	335	143	122	126	238	98	119	74	316	133	118	154	230	155.31	97	190	1.967	0.976	0.0059817	0.999993	0.0986	0.0807
	ENSMUSG00000032425	Zfp949	protein_coding	4110	227	282	255	476	550	484	484	515	231	326	225	449	511	469	591	499	412.63	261	504	1.935	0.952	4.48e-05	0.136168	0.043	0.0549
	ENSMUSG00000021281	Tnfaip2	protein_coding	4984	3106	783	4783	8057	3650	10792	1223	3871	3155	905	4227	7607	3392	10466	1493	3747	4373.98	2762	5341	1.933	0.951	0.0593661	0.999993	0.2135	0.0331
	ENSMUSG00000087684	1200007C13Rik	lincRNA	2455	537	118	373	326	224	411	199	369	546	136	330	308	208	399	243	357	315.77	337	303	0.898	-0.155	0.657526	0.999993	0.1084	0.0613
	ENSMUSG00000097290	1300002E11Rik	lincRNA	4213	373	401	349	345	433	377	414	366	379	463	308	326	402	366	505	354	388.01	383	391	1.019	0.027	0.910678	0.999993	0.048	0.0563
	ENSMUSG00000096221	1500002C15Rik	antisense	2183	391	495	431	408	400	422	415	367	397	572	381	385	372	409	507	355	422.26	450	406	0.901	-0.15	0.516593	0.999993	0.046	0.0543
	ENSMUSG00000097595	1500002F19Rik	processed_transcript	1239	221	221	189	201	207	241	218	229	225	255	167	190	192	234	266	222	218.82	216	221	1.024	0.034	0.893713	0.999993	0.0547	0.071
	ENSMUSG00000098912	1500004A13Rik	processed_transcript	13854	590	362	666	587	867	557	354	650	599	418	589	554	806	540	432	629	570.96	535	592	1.106	0.146	0.539372	0.999993	0.0485	0.0478
	ENSMUSG00000045868	Gvin1	protein_coding	9005	31	29	60	156	110	27	36	60	31	34	53	147	102	26	44	58	61.97	39	75	1.916	0.938	0.0523779	0.999993	0.1797	0.11
	ENSMUSG00000098702	1500015A07Rik	antisense	2296	206	522	735	493	415	177	364	414	209	603	650	465	386	172	444	401	416.23	487	374	0.766	-0.384	0.273713	0.999993	0.1106	0.0547
	ENSMUSG00000031506	Ptpn7	protein_coding	6102	16	27	37	53	45	63	31	67	16	31	33	50	42	61	38	65	41.98	27	51	1.912	0.935	0.0142386	0.999993	0.0967	0.1239
	ENSMUSG00000049598	Vsig8	protein_coding	1879	19	54	80	57	150	122	74	87	19	62	71	54	139	118	90	84	79.81	51	97	1.91	0.934	0.02639	0.999993	0.1354	0.1017
	ENSMUSG00000097048	1600020E01Rik	antisense	4328	197	195	274	233	209	207	196	181	200	225	242	220	194	201	239	175	212.13	222	206	0.924	-0.114	0.640393	0.999993	0.049	0.0718
	ENSMUSG00000085984	1700001G11Rik	processed_transcript	1080	624	518	556	544	574	611	431	610	634	599	491	514	533	593	526	591	560	575	551	0.96	-0.059	0.765194	0.999993	0.0338	0.0482
	ENSMUSG00000075511	1700001L05Rik	lincRNA	6112	69	58	73	85	50	91	63	39	70	67	65	80	46	88	77	38	66.41	67	66	0.98	-0.03	0.931869	0.999993	0.0927	0.1079
	ENSMUSG00000086330	1700007J10Rik	processed_transcript	1298	1948	1143	2082	1666	1891	1797	1265	1671	1979	1321	1840	1573	1757	1743	1544	1618	1671.78	1713	1647	0.961	-0.057	0.733968	0.999993	0.0251	0.032
	ENSMUSG00000097318	1700007L15Rik	bidirectional_promoter_lncRNA	738	57	66	74	67	59	91	73	54	58	76	65	63	55	88	89	52	68.41	66	69	1.044	0.062	0.847335	0.999993	0.0784	0.107
	ENSMUSG00000101225	1700008J07Rik	antisense	2432	208	155	272	247	320	258	143	232	211	179	240	233	297	250	175	225	226.34	210	236	1.122	0.166	0.518908	0.999993	0.0549	0.07
	ENSMUSG00000108979	1700016B15Rik	TEC	733	114	106	139	107	139	152	87	117	116	122	123	101	129	147	106	113	119.77	120	119	0.993	-0.011	0.96791	0.999993	0.0559	0.0886
	ENSMUSG00000103481	1700016D08Rik	TEC	368	40	44	38	57	47	53	49	36	41	51	34	54	44	51	60	35	46.08	42	49	1.17	0.227	0.508504	0.999993	0.0824	0.1208
	ENSMUSG00000085609	1700016P03Rik	processed_transcript	863	242	119	266	291	302	207	172	257	246	138	235	275	281	201	210	249	229.16	206	243	1.177	0.235	0.383138	0.999993	0.0603	0.0696
	ENSMUSG00000041481	Serpina3g	protein_coding	2105	56	28	37	146	71	89	13	84	57	32	33	138	66	86	16	81	63.66	41	77	1.908	0.932	0.0576127	0.999993	0.1863	0.1091
	ENSMUSG00000107368	1700018A23Rik	antisense	398	1782	1577	1714	1676	2033	1809	1646	1584	1810	1822	1515	1582	1889	1754	2009	1533	1739.47	1716	1753	1.022	0.032	0.847613	0.999993	0.0236	0.0318
	ENSMUSG00000100075	1700018L02Rik	antisense	2485	2021	1791	2007	1552	1940	1878	1868	1762	2053	2070	1774	1465	1803	1821	2280	1706	1871.43	1966	1815	0.923	-0.115	0.496561	0.999993	0.0255	0.0314
	ENSMUSG00000046145	1700018M17Rik	pseudogene	456	81	73	126	88	111	69	87	92	82	84	111	83	103	67	106	89	90.8	92	90	0.965	-0.052	0.860156	0.999993	0.0665	0.0974
	ENSMUSG00000111639	1700019L13Rik	antisense	4947	697	537	1221	980	987	749	656	890	708	621	1079	925	917	726	801	862	829.84	803	846	1.054	0.075	0.719143	0.999993	0.0382	0.0408
	ENSMUSG00000048852	Gm12185	protein_coding	5587	52	77	239	446	418	67	107	120	53	89	211	421	388	65	131	116	184.28	118	224	1.903	0.928	0.0943145	0.999993	0.2537	0.0757
	ENSMUSG00000086890	1700021J08Rik	antisense	575	1471	1126	1421	1285	1392	1506	1105	1358	1494	1301	1256	1213	1294	1460	1349	1315	1335.24	1350	1326	0.982	-0.026	0.866377	0.999993	0.0212	0.0341
	ENSMUSG00000078922	Tgtp1	protein_coding	3205	87	153	497	900	897	105	181	193	88	177	439	850	834	102	221	187	362.16	235	439	1.867	0.9	0.137894	0.999993	0.3081	0.0579
	ENSMUSG00000097523	1700022N22Rik	antisense	1632	368	288	350	392	408	448	253	349	374	333	309	370	379	434	309	338	355.79	339	366	1.082	0.113	0.614211	0.999993	0.0423	0.0583
	ENSMUSG00000117050	1700023B13Rik	TEC	1046	2158	3783	4603	3844	2758	2859	3678	2685	2192	4371	4068	3629	2563	2773	4489	2599	3335.61	3544	3211	0.906	-0.143	0.555695	0.999993	0.0529	0.0315
	ENSMUSG00000037280	Galnt6	protein_coding	3871	21	17	59	55	90	76	26	49	21	20	52	52	84	74	32	47	47.69	31	58	1.844	0.883	0.0400164	0.999993	0.1346	0.1191
	ENSMUSG00000097321	1700028E10Rik	processed_transcript	6927	67	41	75	82	104	98	84	76	68	47	66	77	97	95	103	74	78.37	60	89	1.463	0.549	0.0711491	0.999993	0.0672	0.1023
	ENSMUSG00000028238	Atp6v0d2	protein_coding	2716	88	123	114	133	204	210	215	234	89	142	101	126	190	204	262	227	167.5	111	202	1.82	0.864	0.004961	0.999993	0.0735	0.0786
	ENSMUSG00000068246	Apol9b	protein_coding	1821	28	36	36	74	106	32	34	67	28	42	32	70	99	31	41	65	50.95	34	61	1.807	0.854	0.0352776	0.999993	0.1184	0.117
	ENSMUSG00000091071	1700030C10Rik	transcribed_unprocessed_pseudogene	1471	66	34	141	79	100	80	107	80	67	39	125	75	93	78	131	77	85.51	77	91	1.168	0.225	0.545234	0.999993	0.1111	0.0994
	ENSMUSG00000099759	1700030C10Rik	processed_transcript	1735	148	52	229	124	153	142	152	135	150	60	202	117	142	138	186	131	140.75	137	143	1.032	0.045	0.893786	0.999993	0.0973	0.0837
	ENSMUSG00000086459	1700030C12Rik	processed_transcript	1169	400	270	435	396	375	363	333	361	406	312	384	374	348	352	406	349	366.64	367	366	0.995	-0.007	0.972908	0.999993	0.0404	0.0576
	ENSMUSG00000034438	Gbp8	protein_coding	3443	19	27	60	114	132	16	27	32	19	31	53	108	123	16	33	31	51.66	34	62	1.791	0.841	0.147127	0.999993	0.2659	0.1163
	ENSMUSG00000055833	1700034H15Rik	antisense	6099	66	99	163	136	88	82	58	91	67	114	144	128	82	80	71	88	96.76	108	90	0.827	-0.274	0.396479	0.999993	0.0852	0.0953
	ENSMUSG00000097893	1700034P13Rik	antisense	3101	181	170	219	183	216	193	241	199	184	196	194	173	201	187	294	193	202.67	191	210	1.093	0.129	0.62427	0.999993	0.0568	0.0731
	ENSMUSG00000074824	Rslcan18	protein_coding	8039	43	32	36	54	94	47	77	60	44	37	32	51	87	46	94	58	56.06	38	67	1.788	0.838	0.0208516	0.999993	0.0922	0.1139
	ENSMUSG00000022881	Rfc4	protein_coding	1533	154	203	171	334	368	300	306	268	156	235	151	315	342	291	373	259	265.41	181	316	1.752	0.809	0.00167632	0.999993	0.0522	0.0658
	ENSMUSG00000107406	1700040L08Rik	antisense	541	578	660	668	719	698	717	614	708	587	763	590	679	649	695	749	685	674.72	647	691	1.07	0.097	0.614276	0.999993	0.0317	0.0445
	ENSMUSG00000085437	1700047A11Rik	antisense	821	41	55	48	33	38	31	40	66	42	64	42	31	35	30	49	64	44.61	49	42	0.852	-0.231	0.530401	0.999993	0.1019	0.122
	ENSMUSG00000099349	1700047G03Rik	lincRNA	1493	7167	4900	4131	6292	3986	8465	4245	5687	7281	5662	3651	5940	3704	8209	5181	5505	5641.78	5531	5708	1.032	0.045	0.856961	0.999993	0.0569	0.0348
	ENSMUSG00000103341	1700051O22Rik	TEC	638	126	130	201	209	131	130	175	172	128	150	178	197	122	126	214	167	160.14	152	165	1.084	0.116	0.685044	0.999993	0.0672	0.0799
	ENSMUSG00000099681	1700052K11Rik	antisense	3708	326	419	292	298	332	370	333	356	331	484	258	281	309	359	406	345	346.65	358	340	0.951	-0.073	0.773999	0.999993	0.055	0.059
	ENSMUSG00000070997	1700055D18Rik	antisense	3720	115	161	190	123	185	202	142	136	117	186	168	116	172	196	173	132	157.46	157	158	1.005	0.008	0.978062	0.999993	0.0657	0.0803
	ENSMUSG00000047415	Gpr68	protein_coding	7159	40	17	60	62	96	96	23	64	41	20	53	59	89	93	28	62	55.52	38	66	1.744	0.802	0.0585578	0.999993	0.1346	0.1138
	ENSMUSG00000084970	1700060J05Rik	antisense	1060	445	315	449	412	434	357	312	456	452	364	397	389	403	346	381	441	396.7	404	392	0.97	-0.044	0.835699	0.999993	0.0385	0.0558
	ENSMUSG00000102060	1700061E17Rik	antisense	1067	19	51	59	67	53	34	34	46	19	59	52	63	49	33	41	45	45.24	43	46	1.068	0.094	0.810507	0.999993	0.1174	0.1213
	ENSMUSG00000052477	C130026I21Rik	protein_coding	3827	694	211	248	1273	586	971	223	442	705	244	219	1202	545	942	272	428	569.52	389	678	1.741	0.8	0.0725972	0.999993	0.167	0.0478
	ENSMUSG00000003882	Il7r	protein_coding	4663	29	47	48	42	108	68	56	90	29	54	42	40	100	66	68	87	60.95	42	72	1.721	0.783	0.035908	0.999993	0.1013	0.1108
	ENSMUSG00000090307	1700071M16Rik	antisense	2883	47	101	119	114	119	83	74	104	48	117	105	108	111	80	90	101	94.92	90	98	1.091	0.126	0.697941	0.999993	0.0832	0.096
	ENSMUSG00000113209	1700081N11Rik	bidirectional_promoter_lncRNA	688	557	631	612	597	572	692	663	583	566	729	541	564	532	671	809	564	621.97	612	628	1.026	0.037	0.86343	0.999993	0.0403	0.0461
	ENSMUSG00000086016	1700084C06Rik	antisense	750	351	203	400	327	368	372	216	305	357	235	354	309	342	361	264	295	314.38	315	314	0.997	-0.005	0.984746	0.999993	0.0478	0.0614
	ENSMUSG00000100747	1700084E18Rik	antisense	1429	257	342	387	345	274	256	279	330	261	395	342	326	255	248	341	319	310.86	333	298	0.895	-0.161	0.499551	0.999993	0.0482	0.0617
	ENSMUSG00000097080	1700086O06Rik	lincRNA	2027	446	378	394	413	399	514	302	420	453	437	348	390	371	498	369	407	409.06	413	407	0.987	-0.019	0.929713	0.999993	0.0414	0.0551
	ENSMUSG00000115099	1700087I21Rik	lincRNA	4145	669	572	568	688	689	862	546	567	680	661	502	650	640	836	666	549	647.96	614	668	1.088	0.122	0.561904	0.999993	0.0381	0.0453
	ENSMUSG00000115723	1700087M22Rik	antisense	208	61	37	53	52	46	52	47	62	62	43	47	49	43	50	57	60	51.4	51	52	1.026	0.036	0.909349	0.999993	0.0727	0.1168
	ENSMUSG00000052776	Oas1a	protein_coding	1885	120	92	139	267	295	147	135	170	122	106	123	252	274	143	165	165	168.65	117	200	1.705	0.77	0.010439	0.999993	0.0708	0.0783
	ENSMUSG00000038179	Slamf7	protein_coding	4577	30	51	163	102	112	152	129	163	30	59	144	96	104	147	157	158	112.06	78	132	1.694	0.761	0.0620227	0.999993	0.1328	0.0907
	ENSMUSG00000101695	1700094J05Rik	antisense	1012	85	63	147	128	165	103	76	110	86	73	130	121	153	100	93	106	107.8	96	115	1.187	0.248	0.412381	0.999993	0.0718	0.0918
	ENSMUSG00000101856	1700096K18Rik	lincRNA	1454	288	361	309	237	272	246	288	270	293	417	273	224	253	239	352	261	288.85	328	266	0.811	-0.303	0.222757	0.999993	0.0529	0.0636
	ENSMUSG00000097675	1700101I11Rik	processed_transcript	1868	2822	2986	3194	3017	3098	3137	2979	3062	2867	3450	2823	2848	2879	3042	3636	2964	3063.73	3047	3074	1.009	0.013	0.939049	0.999993	0.0249	0.0311
	ENSMUSG00000099923	1700105P06Rik	antisense	1025	325	251	631	511	341	352	215	414	330	290	558	482	317	341	262	401	372.72	393	361	0.918	-0.123	0.654462	0.999993	0.0657	0.0572
	ENSMUSG00000018906	P4ha2	protein_coding	6239	660	987	802	2166	782	1873	1006	1313	671	1141	709	2045	727	1816	1228	1271	1200.85	840	1417	1.688	0.755	0.00780297	0.999993	0.068	0.0353
	ENSMUSG00000096935	1700113A16Rik	antisense	1095	260	204	272	301	288	315	163	298	264	236	240	284	268	305	199	288	260.62	247	269	1.091	0.125	0.598772	0.999993	0.047	0.0662
	ENSMUSG00000045391	1700120B22Rik	bidirectional_promoter_lncRNA	464	203	190	162	178	243	251	195	203	206	220	143	168	226	243	238	197	205.09	190	214	1.131	0.178	0.498702	0.999993	0.0568	0.0728
	ENSMUSG00000100599	1700120C14Rik	processed_transcript	1952	220	134	223	206	220	229	130	168	224	155	197	194	204	222	159	163	189.72	192	188	0.982	-0.026	0.921437	0.999993	0.0553	0.0749
	ENSMUSG00000025877	Hk3	protein_coding	3682	76	99	151	193	197	237	96	208	77	114	133	182	183	230	117	201	154.84	108	183	1.686	0.754	0.0125995	0.999993	0.0711	0.0808
	ENSMUSG00000107802	1700126G02Rik	antisense	725	218	159	270	253	270	218	151	261	221	184	239	239	251	211	184	253	222.75	215	228	1.06	0.085	0.731403	0.999993	0.0502	0.0704
	ENSMUSG00000089745	1810008B01Rik	antisense	829	1773	845	1481	1358	1617	1594	934	1379	1801	976	1309	1282	1503	1546	1140	1335	1361.5	1362	1361	0.999	-0.001	0.995028	0.999993	0.0344	0.0339
	ENSMUSG00000072494	Ppp1r3e	protein_coding	2508	102	82	90	84	85	303	60	262	104	95	80	79	79	294	73	254	132.11	93	156	1.683	0.751	0.1003	0.999993	0.1705	0.0855
	ENSMUSG00000022838	Eaf2	protein_coding	4370	131	67	140	209	129	359	109	138	133	77	124	197	120	348	133	134	158.28	111	186	1.671	0.741	0.0461883	0.999993	0.1114	0.0801
	ENSMUSG00000087595	1810012K08Rik	lincRNA	574	1447	1006	1569	1337	1152	1373	807	1363	1470	1162	1387	1262	1071	1331	985	1319	1248.49	1340	1194	0.891	-0.166	0.327856	0.999993	0.0255	0.0348
	ENSMUSG00000036526	Card11	protein_coding	4866	26	11	64	42	76	46	26	84	26	13	57	40	71	45	32	81	45.45	32	54	1.665	0.735	0.111821	0.999993	0.1611	0.1208
	ENSMUSG00000097412	1810014B01Rik	transcribed_unprocessed_pseudogene	2652	5767	4750	6337	6527	6682	6089	5099	6077	5859	5489	5601	6162	6209	5905	6224	5883	5916.4	5650	6077	1.076	0.105	0.5109	0.999993	0.0227	0.0352
	ENSMUSG00000087331	1810021B22Rik	antisense	896	65	83	76	85	102	80	62	97	66	96	67	80	95	78	76	94	81.41	76	85	1.11	0.15	0.612064	0.999993	0.0657	0.101
	ENSMUSG00000059089	Fcgr4	protein_coding	1256	32	47	44	130	72	35	42	75	33	54	39	123	67	34	51	73	59.14	42	70	1.664	0.734	0.0727861	0.999993	0.1255	0.1118
	ENSMUSG00000101970	1810026B05Rik	processed_transcript	8022	230	464	437	388	306	321	330	332	234	536	386	366	284	311	403	321	355.27	385	337	0.875	-0.192	0.474726	0.999993	0.0629	0.0584
	ENSMUSG00000030329	Pianp	protein_coding	2851	19	37	58	58	63	87	39	72	19	43	51	55	59	84	48	70	53.54	38	63	1.664	0.735	0.0501746	0.999993	0.101	0.1152
	ENSMUSG00000097101	1810034E14Rik	antisense	2245	136	119	163	131	130	129	123	143	138	138	144	124	121	125	150	138	134.73	140	132	0.94	-0.09	0.720987	0.999993	0.0499	0.085
	ENSMUSG00000073568	Arl14epl	protein_coding	2257	54	53	52	82	44	149	67	107	55	61	46	77	41	144	82	104	76.28	54	90	1.661	0.732	0.0560584	0.999993	0.1116	0.1032
	ENSMUSG00000100680	1810044D09Rik	lincRNA	486	59	94	56	59	106	94	77	46	60	109	49	56	99	91	94	45	75.24	73	77	1.059	0.083	0.822606	0.999993	0.1101	0.1038
	ENSMUSG00000058427	Cxcl2	protein_coding	2068	1569	1678	3052	4570	2541	5615	2544	2054	1594	1939	2697	4315	2361	5445	3105	1988	2930.61	2077	3443	1.658	0.729	0.0122882	0.999993	0.0722	0.031
	ENSMUSG00000017737	Mmp9	protein_coding	3539	28	52	52	69	105	82	34	89	28	60	46	65	98	80	41	86	63.05	45	74	1.657	0.729	0.0487936	0.999993	0.1004	0.1095
	ENSMUSG00000029322	Plac8	protein_coding	1592	35	62	55	147	138	53	18	90	36	72	49	139	128	51	22	87	72.92	52	85	1.652	0.724	0.132339	0.999993	0.1842	0.1045
	ENSMUSG00000108207	1810059H22Rik	processed_transcript	5024	127	53	113	145	149	111	82	130	129	61	100	137	138	108	100	126	112.38	97	122	1.257	0.33	0.271869	0.999993	0.0709	0.0906
	ENSMUSG00000084925	1810062O18Rik	antisense	1816	126	93	154	98	129	113	95	122	128	107	136	93	120	110	116	118	115.95	124	111	0.896	-0.158	0.547629	0.999993	0.054	0.0896
	ENSMUSG00000087165	2010001A14Rik	processed_transcript	714	88	158	126	102	147	131	140	101	89	183	111	96	137	127	171	98	126.49	128	126	0.985	-0.023	0.942629	0.999993	0.0804	0.087
	ENSMUSG00000079363	Gbp4	protein_coding	7494	237	353	827	1338	1555	298	296	445	241	408	731	1263	1445	289	361	431	646.11	460	758	1.648	0.72	0.134822	0.999993	0.1973	0.0453
	ENSMUSG00000044694	2010007H06Rik	antisense	4934	51	69	56	38	59	74	51	44	52	80	49	36	55	72	62	43	56.04	60	54	0.888	-0.172	0.617533	0.999993	0.0897	0.1139
	ENSMUSG00000003271	Sult2b1	protein_coding	3950	27	76	26	89	36	84	98	61	27	88	23	84	33	81	120	59	64.48	46	75	1.645	0.718	0.129638	0.999993	0.1755	0.1092
	ENSMUSG00000100691	2010320M18Rik	lincRNA	1009	244	351	308	308	298	326	326	267	248	406	272	291	277	316	398	258	308.24	309	308	0.999	-0.002	0.993394	0.999993	0.0535	0.0619
	ENSMUSG00000090942	F830016B08Rik	protein_coding	3297	44	11	32	87	70	56	16	14	45	13	28	82	65	54	20	14	40.03	29	47	1.639	0.713	0.193261	0.999993	0.2328	0.1253
	ENSMUSG00000078921	Tgtp2	protein_coding	2938	170	230	481	969	872	156	174	279	173	266	425	915	810	151	212	270	402.81	288	472	1.639	0.712	0.154951	0.999993	0.2126	0.0554
	ENSMUSG00000029304	Spp1	protein_coding	1648	22	49	29	38	55	59	97	24	22	57	26	36	51	57	118	23	48.8	35	57	1.638	0.712	0.148205	0.999993	0.1858	0.1191
	ENSMUSG00000087380	2210408F21Rik	processed_transcript	2406	385	419	372	362	391	426	409	386	391	484	329	342	363	413	499	374	399.4	401	398	0.992	-0.011	0.961754	0.999993	0.0453	0.0556
	ENSMUSG00000054072	Iigp1	protein_coding	5823	4522	1677	8159	15031	11999	4167	2093	5563	4594	1938	7211	14191	11150	4041	2555	5385	6383.11	4581	7464	1.629	0.704	0.130318	0.999993	0.1858	0.0356
	ENSMUSG00000085563	2210411M09Rik	antisense	643	207	167	317	273	231	229	163	274	210	193	280	258	215	222	199	265	230.26	228	232	1.016	0.023	0.924876	0.999993	0.0514	0.0695
	ENSMUSG00000003283	Hck	protein_coding	2092	43	59	105	154	110	107	55	141	44	68	93	145	102	104	67	136	94.96	68	111	1.625	0.701	0.04264	0.999993	0.0916	0.0959
	ENSMUSG00000097354	2310001H17Rik	lincRNA	7241	52	99	73	74	69	44	71	57	53	114	65	70	64	43	87	55	68.78	77	64	0.826	-0.276	0.429775	0.999993	0.0974	0.1069
	ENSMUSG00000053353	2310001K24Rik	antisense	740	3575	3168	3670	2750	3660	3605	3191	3046	3632	3661	3244	2596	3401	3496	3895	2949	3359.13	3512	3267	0.93	-0.104	0.552289	0.999993	0.0276	0.0315
	ENSMUSG00000040328	Olfr56	protein_coding	4724	88	114	145	390	293	91	75	129	89	132	128	368	272	88	92	125	161.8	116	189	1.625	0.7	0.110449	0.999993	0.1588	0.0794
	ENSMUSG00000097162	2310010J17Rik	bidirectional_promoter_lncRNA	603	83	131	123	102	86	105	115	106	84	151	109	96	80	102	140	103	108.18	115	104	0.907	-0.14	0.638424	0.999993	0.0716	0.0919
	ENSMUSG00000038352	Arl5c	protein_coding	2073	48	35	92	90	110	106	78	82	49	40	81	85	102	103	95	79	79.39	57	93	1.623	0.699	0.0308347	0.999993	0.0769	0.1018
	ENSMUSG00000085945	2310014F06Rik	bidirectional_promoter_lncRNA	2810	118	127	82	104	71	138	103	89	120	147	72	98	66	134	126	86	106.12	113	102	0.903	-0.147	0.651954	0.999993	0.0864	0.0925
	ENSMUSG00000097729	2310015A10Rik	processed_transcript	2330	184	210	168	214	233	247	193	202	187	243	148	202	217	240	236	196	208.41	193	218	1.132	0.179	0.486047	0.999993	0.054	0.0723
	ENSMUSG00000056487	Mettl7a2	protein_coding	1804	38	300	190	321	356	45	511	198	39	347	168	303	331	44	624	192	255.76	185	299	1.619	0.695	0.265095	0.999993	0.33	0.0668
	ENSMUSG00000046805	Mpeg1	protein_coding	4334	542	919	872	1312	1467	1272	976	1433	551	1062	771	1239	1363	1234	1191	1387	1099.65	795	1283	1.616	0.692	0.000696383	0.999993	0.0348	0.0364
	ENSMUSG00000026981	Il1rn	protein_coding	5535	100	79	176	147	200	206	161	225	102	91	156	139	186	200	197	218	160.89	116	188	1.611	0.688	0.0169565	0.999993	0.0647	0.0797
	ENSMUSG00000041827	Oasl1	protein_coding	2608	100	41	105	179	144	104	105	124	102	47	93	169	134	101	128	120	111.7	81	130	1.611	0.688	0.0295402	0.999993	0.0766	0.0908
	ENSMUSG00000097768	2310043M15Rik	antisense	1580	264	137	252	301	257	347	173	277	268	158	223	284	239	337	211	268	248.51	216	268	1.237	0.306	0.243879	0.999993	0.057	0.0675
	ENSMUSG00000019850	Tnfaip3	protein_coding	7226	4349	4283	8461	12197	7267	14381	6150	5678	4418	4949	7478	11515	6753	13946	7506	5497	7757.84	5615	9043	1.611	0.688	0.0156273	0.999993	0.0693	0.0367
	ENSMUSG00000085379	2310058D17Rik	processed_transcript	3201	64	39	82	21	74	25	42	53	65	45	72	20	69	24	51	51	49.75	61	43	0.706	-0.502	0.217149	0.999993	0.1334	0.1179
	ENSMUSG00000026649	Cfap126	protein_coding	1774	59	72	108	75	120	161	148	127	60	83	95	71	112	156	181	123	110.08	79	129	1.609	0.686	0.0414996	0.999993	0.0877	0.0913
	ENSMUSG00000100084	2310068J16Rik	antisense	1130	204	137	189	154	191	140	191	160	207	158	167	145	177	136	233	155	172.41	177	169	0.952	-0.071	0.795904	0.999993	0.062	0.0777
	ENSMUSG00000078920	Ifi47	protein_coding	2473	213	276	452	1061	784	298	177	270	216	319	399	1002	729	289	216	261	428.93	311	499	1.603	0.68	0.119834	0.999993	0.1621	0.0539
	ENSMUSG00000027514	Zbp1	protein_coding	3529	328	190	242	685	450	427	214	311	333	220	214	647	418	414	261	301	350.99	256	408	1.598	0.677	0.0265387	0.999993	0.077	0.0587
	ENSMUSG00000086841	2410006H16Rik	processed_transcript	462	298	624	432	438	428	371	483	305	303	721	382	414	398	360	590	295	432.68	469	411	0.878	-0.188	0.523637	0.999993	0.0768	0.0538
	ENSMUSG00000100017	2410022M11Rik	bidirectional_promoter_lncRNA	1911	142	234	163	165	184	217	174	184	144	270	144	156	171	210	212	178	185.8	186	185	0.998	-0.003	0.991465	0.999993	0.068	0.0756
	ENSMUSG00000079362	Gm43302	protein_coding	4310	1797	1039	1660	3102	3166	2576	1465	1810	1826	1201	1467	2929	2942	2498	1788	1752	2050.3	1498	2382	1.59	0.669	0.00215412	0.999993	0.0404	0.031
	ENSMUSG00000096917	2500002B13Rik	processed_transcript	2712	63	72	69	43	127	76	81	56	64	83	61	41	118	74	99	54	74.2	69	77	1.111	0.152	0.680159	0.999993	0.1075	0.1042
	ENSMUSG00000073236	2500004C02Rik	processed_transcript	2147	69	77	87	64	81	81	88	80	70	89	77	60	75	79	107	77	79.38	79	80	1.013	0.019	0.950905	0.999993	0.0698	0.102
	ENSMUSG00000049723	Mmp12	protein_coding	7237	392	541	425	920	773	1024	331	736	398	625	376	869	718	993	404	712	636.93	466	739	1.587	0.666	0.0170458	0.999993	0.0655	0.0456
	ENSMUSG00000104713	Gbp6	protein_coding	5954	2219	1308	2195	3912	4025	3367	1745	2318	2254	1511	1940	3693	3740	3265	2130	2244	2597.3	1902	3014	1.585	0.664	0.00307232	0.999993	0.0429	0.0307
	ENSMUSG00000106825	2510016D11Rik	TEC	985	309	150	294	222	258	311	147	272	314	173	260	210	240	302	179	263	242.6	249	239	0.958	-0.061	0.820785	0.999993	0.0619	0.0681
	ENSMUSG00000074570	Cass4	protein_coding	5340	45	49	80	85	116	95	53	116	46	57	71	80	108	92	65	112	78.77	58	91	1.584	0.663	0.0390491	0.999993	0.0757	0.102
	ENSMUSG00000066175	2510046G10Rik	antisense	1052	234	232	265	256	282	265	178	216	238	268	234	242	262	257	217	209	240.89	247	237	0.963	-0.054	0.816636	0.999993	0.0444	0.0683
	ENSMUSG00000039798	2600006K01Rik	antisense	1406	385	308	398	409	444	463	235	413	391	356	352	386	413	449	287	400	379.15	366	387	1.057	0.08	0.723739	0.999993	0.0434	0.0568
	ENSMUSG00000038550	Ciart	protein_coding	2261	40	42	58	81	61	49	92	82	41	49	51	76	57	48	112	79	64.1	47	74	1.583	0.663	0.0596121	0.999993	0.09	0.1092
	ENSMUSG00000025738	Fbxl16	protein_coding	3587	30	39	32	60	44	52	43	74	30	45	28	57	41	50	52	72	46.99	34	54	1.579	0.659	0.061817	0.999993	0.0846	0.12
	ENSMUSG00000071793	2610005L07Rik	transcribed_unprocessed_pseudogene	4163	445	300	444	226	647	372	478	318	452	347	392	213	601	361	583	308	407.22	397	413	1.04	0.057	0.853831	0.999993	0.0833	0.0552
	ENSMUSG00000029657	Hsph1	protein_coding	7266	2741	1680	4250	4099	3127	3130	8224	2522	2785	1941	3756	3870	2906	3035	10038	2441	3846.55	2827	4458	1.576	0.657	0.0841754	0.999993	0.1242	0.0323
	ENSMUSG00000101089	2610016A17Rik	antisense	1097	490	626	294	476	339	537	466	424	498	723	260	449	315	521	569	410	468.18	494	453	0.918	-0.123	0.673943	0.999993	0.0758	0.052
	ENSMUSG00000097537	2610020C07Rik	antisense	3577	1036	679	1058	931	974	1057	679	929	1052	785	935	879	905	1025	829	899	913.67	924	907	0.982	-0.026	0.883147	0.999993	0.0279	0.0392
	ENSMUSG00000034227	Foxj1	protein_coding	2623	27	52	99	106	113	72	77	93	27	60	87	100	105	70	94	90	79.24	58	92	1.567	0.648	0.0732933	0.999993	0.0999	0.1019
	ENSMUSG00000087013	2610027K06Rik	processed_transcript	2574	406	268	410	362	451	457	318	400	412	310	362	342	419	443	388	387	382.99	361	396	1.095	0.13	0.554289	0.999993	0.0409	0.0566
	ENSMUSG00000087259	2610035D17Rik	lincRNA	2121	93	144	87	121	130	109	127	101	94	166	77	114	121	106	155	98	116.41	112	119	1.057	0.079	0.798759	0.999993	0.0782	0.0896
	ENSMUSG00000030774	Pak1	protein_coding	3943	34	52	59	93	71	74	62	84	35	60	52	88	66	72	76	81	66.16	49	77	1.565	0.646	0.0426944	0.999993	0.0716	0.108
	ENSMUSG00000079671	2610203C22Rik	processed_transcript	4910	2018	1509	1940	1923	2138	2099	1647	1782	2050	1744	1715	1816	1987	2036	2010	1725	1885.19	1836	1915	1.043	0.06	0.698336	0.999993	0.0212	0.0313
	ENSMUSG00000085236	2610206C17Rik	antisense	1917	1471	1704	1641	1418	1692	1562	1873	1431	1494	1969	1450	1339	1572	1515	2286	1385	1626.37	1638	1619	0.989	-0.017	0.933382	0.999993	0.0347	0.0322
	ENSMUSG00000068606	Gm4841	protein_coding	2839	115	17	112	263	135	141	13	86	117	20	99	248	125	137	16	83	105.63	79	122	1.552	0.634	0.296564	0.999993	0.3091	0.0923
	ENSMUSG00000100164	2610306M01Rik	bidirectional_promoter_lncRNA	1042	111	119	102	114	140	106	100	75	113	138	90	108	130	103	122	73	109.45	114	107	0.945	-0.082	0.778639	0.999993	0.0677	0.0915
	ENSMUSG00000043424	Eif3j2	protein_coding	2379	104	47	134	119	112	116	234	112	106	54	118	112	104	112	286	108	125.17	93	144	1.549	0.631	0.10508	0.999993	0.1227	0.0874
	ENSMUSG00000085882	2610507I01Rik	processed_transcript	1360	4	189	5	271	4	314	167	163	4	218	4	256	4	305	204	158	144.07	75	185	2.45	1.293	0.205748	0.999993	0.8431	0.0831
	ENSMUSG00000097180	2700038G22Rik	lincRNA	1594	51	16	50	64	57	55	10	28	52	18	44	60	53	53	12	27	40.07	38	41	1.08	0.111	0.814329	0.999993	0.1783	0.1253
	ENSMUSG00000097787	2700046G09Rik	bidirectional_promoter_lncRNA	1647	253	289	232	251	304	295	255	278	257	334	205	237	282	286	311	269	272.74	265	277	1.046	0.065	0.79038	0.999993	0.0492	0.065
	ENSMUSG00000000263	Glra1	protein_coding	2414	103	112	77	194	118	221	80	178	105	129	68	183	110	214	98	172	134.9	101	155	1.549	0.631	0.0589714	0.999993	0.0885	0.0849
	ENSMUSG00000031558	Slit2	protein_coding	25433	154	134	294	329	414	277	132	362	156	155	260	311	385	269	161	350	255.83	190	295	1.549	0.631	0.0405015	0.999993	0.0779	0.0667
	ENSMUSG00000050195	Scd4	protein_coding	3768	385	179	223	564	1055	164	224	106	391	207	197	532	980	159	273	103	355.37	265	409	1.546	0.628	0.240061	0.999993	0.244	0.0583
	ENSMUSG00000050921	P2ry10	protein_coding	2982	23	33	40	56	82	34	19	65	23	38	35	53	76	33	23	63	43.13	32	50	1.543	0.626	0.135324	0.999993	0.1277	0.1228
	ENSMUSG00000098090	2700099C18Rik	transcribed_unprocessed_pseudogene	2190	32	38	63	56	62	45	52	55	33	44	56	53	58	44	63	53	50.37	44	54	1.224	0.292	0.3792	0.999993	0.0775	0.1175
	ENSMUSG00000087497	2810001G20Rik	antisense	1057	98	78	91	150	106	83	68	113	100	90	80	142	99	80	83	109	97.89	90	103	1.142	0.191	0.518943	0.999993	0.0679	0.095
	ENSMUSG00000045464	2810002D19Rik	processed_transcript	2040	256	217	320	274	320	214	244	262	260	251	283	259	297	208	298	254	263.58	265	263	0.993	-0.01	0.967154	0.999993	0.0456	0.0659
	ENSMUSG00000026950	Neb	protein_coding	26675	94	44	106	116	119	210	56	129	95	51	94	110	111	204	68	125	107.13	80	124	1.54	0.623	0.0839382	0.999993	0.1026	0.092
	ENSMUSG00000055301	Adh7	protein_coding	3787	9	44	51	49	93	26	48	54	9	51	45	46	86	25	59	52	46.73	35	54	1.535	0.618	0.204532	0.999993	0.1829	0.1202
	ENSMUSG00000099881	2810013P06Rik	bidirectional_promoter_lncRNA	2137	273	379	247	291	365	233	379	261	277	438	218	275	339	226	463	253	311.09	311	311	1	0	0.999129	0.999993	0.0744	0.0617
	ENSMUSG00000037475	Thoc2	protein_coding	12666	789	1418	1080	1714	1949	1527	1526	1866	802	1639	954	1618	1811	1481	1863	1806	1496.72	1132	1716	1.517	0.601	0.00496602	0.999993	0.0389	0.0329
	ENSMUSG00000049881	2810025M15Rik	transcribed_processed_pseudogene	1410	383	1037	810	784	498	401	616	628	389	1198	716	740	463	389	752	608	656.86	768	590	0.769	-0.379	0.219434	0.999993	0.0859	0.0451
	ENSMUSG00000037735	2810032G03Rik	lincRNA	3173	252	221	194	266	184	335	163	255	256	255	171	251	171	325	199	247	234.45	227	239	1.05	0.07	0.799266	0.999993	0.0634	0.069
	ENSMUSG00000099966	2810402E24Rik	antisense	3040	224	339	268	313	261	279	283	241	228	392	237	296	243	271	345	233	280.43	286	278	0.973	-0.04	0.878728	0.999993	0.0572	0.0643
	ENSMUSG00000086629	2810403D21Rik	processed_transcript	8345	55	67	61	84	65	78	84	56	56	77	54	79	60	76	103	54	69.91	62	74	1.192	0.254	0.436575	0.999993	0.0795	0.1063
	ENSMUSG00000075389	2810410L24Rik	processed_transcript	3028	159	254	194	209	190	149	179	170	162	294	171	197	177	144	218	165	190.99	209	180	0.864	-0.21	0.453357	0.999993	0.0665	0.0748
	ENSMUSG00000100594	2810414N06Rik	lincRNA	1381	210	200	256	195	246	175	224	181	213	231	226	184	229	170	273	175	212.72	223	206	0.921	-0.118	0.645352	0.999993	0.0552	0.0717
	ENSMUSG00000085766	2810430I11Rik	processed_transcript	3416	911	421	1033	811	995	957	484	856	926	486	913	766	925	928	591	829	795.34	775	808	1.042	0.059	0.803014	0.999993	0.0489	0.0415
	ENSMUSG00000115410	2810457G06Rik	antisense	1367	113	88	145	95	126	141	83	135	115	102	128	90	117	137	101	131	115.02	115	115	1.001	0.002	0.9948	0.999993	0.0589	0.0899
	ENSMUSG00000043833	2900005J15Rik	processed_transcript	2928	136	123	112	100	97	163	74	83	138	142	99	94	90	158	90	80	111.57	126	102	0.814	-0.297	0.324942	0.999993	0.0746	0.0909
	ENSMUSG00000073555	Gm4951	protein_coding	2645	250	52	187	396	340	204	64	253	254	60	165	374	316	198	78	245	211.25	160	242	1.515	0.599	0.187999	0.999993	0.1745	0.0718
	ENSMUSG00000043993	2900052L18Rik	processed_transcript	1588	443	290	391	413	481	593	284	381	450	335	346	390	447	575	347	369	407.27	377	426	1.129	0.175	0.465321	0.999993	0.0489	0.0552
	ENSMUSG00000097277	2900076A07Rik	lincRNA	1993	318	208	305	293	287	310	236	238	323	240	270	277	267	301	288	230	274.42	278	273	0.981	-0.028	0.903843	0.999993	0.0448	0.0649
	ENSMUSG00000087484	2900089D17Rik	antisense	2583	71	69	39	47	56	72	49	51	72	80	34	44	52	70	60	49	57.72	62	55	0.891	-0.167	0.630656	0.999993	0.0926	0.1129
	ENSMUSG00000102869	2900097C17Rik	lincRNA	4915	6502	4322	6760	6488	6464	6793	4783	6789	6605	4994	5974	6125	6007	6588	5838	6572	6088.01	5858	6226	1.063	0.088	0.605271	0.999993	0.0257	0.0353
	ENSMUSG00000001249	Hpn	protein_coding	4101	30	40	57	79	82	62	35	69	30	46	50	75	76	60	43	67	55.94	42	64	1.514	0.599	0.0784719	0.999993	0.0817	0.1137
	ENSMUSG00000025473	Adam8	protein_coding	4638	208	214	401	337	517	491	275	450	211	247	354	318	480	476	336	436	357.38	271	409	1.509	0.593	0.0225219	0.999993	0.0556	0.0582
	ENSMUSG00000038155	Gstp2	protein_coding	1113	134	116	127	156	167	215	120	313	136	134	112	147	155	209	146	303	167.86	127	192	1.508	0.593	0.0556314	0.999993	0.0768	0.0784
	ENSMUSG00000097503	3110045C21Rik	antisense	1135	101	87	126	105	106	159	82	131	103	101	111	99	99	154	100	127	111.65	105	116	1.104	0.143	0.609953	0.999993	0.0609	0.0908
	ENSMUSG00000085642	3110053B16Rik	transcribed_unprocessed_pseudogene	2205	156	214	169	198	148	166	172	178	158	247	149	187	138	161	210	172	177.85	185	174	0.939	-0.091	0.740515	0.999993	0.063	0.0768
	ENSMUSG00000085622	3110056K07Rik	processed_transcript	3153	99	79	101	109	124	86	74	104	101	91	89	103	115	83	90	101	96.71	94	98	1.052	0.073	0.788746	0.999993	0.057	0.0954
	ENSMUSG00000002204	Napsa	protein_coding	2660	23	40	72	117	80	51	31	65	23	46	64	110	74	49	38	63	58.53	44	67	1.508	0.592	0.150499	0.999993	0.1296	0.112
	ENSMUSG00000071341	Egr4	protein_coding	2148	241	87	221	363	187	471	159	195	245	101	195	343	174	457	194	189	237.1	180	271	1.503	0.588	0.109837	0.999993	0.1129	0.0687
	ENSMUSG00000024397	Aif1	protein_coding	1532	11	60	32	69	47	60	41	55	11	69	28	65	44	58	50	53	47.38	36	54	1.501	0.586	0.191517	0.999993	0.1522	0.1198
	ENSMUSG00000011008	Mcoln2	protein_coding	3288	63	24	93	76	101	120	43	106	64	28	82	72	94	116	52	103	76.38	58	87	1.501	0.586	0.125053	0.999993	0.1132	0.103
	ENSMUSG00000038917	3930402G23Rik	lincRNA	3323	117	119	118	150	119	188	81	126	119	138	104	142	111	182	99	122	127	120	131	1.093	0.128	0.655265	0.999993	0.0659	0.0868
	ENSMUSG00000053063	Clec12a	protein_coding	5528	70	112	87	160	123	158	97	159	71	129	77	151	114	153	118	154	121.04	92	138	1.5	0.585	0.0498338	0.999993	0.0682	0.0883
	ENSMUSG00000042579	4632404H12Rik	lincRNA	5730	83	64	70	83	91	79	75	73	84	74	62	78	85	77	92	71	77.74	73	81	1.095	0.131	0.652827	0.999993	0.0629	0.1026
	ENSMUSG00000048106	4632415L05Rik	transcribed_unprocessed_pseudogene	6148	231	327	271	280	328	261	283	253	235	378	240	264	305	253	345	245	283.08	284	282	0.995	-0.007	0.979081	0.999993	0.0535	0.0641
	ENSMUSG00000074024	4632427E13Rik	bidirectional_promoter_lncRNA	7303	54	59	42	43	38	72	30	53	55	68	37	41	35	70	37	51	49.23	53	47	0.881	-0.183	0.610225	0.999993	0.0978	0.1184
	ENSMUSG00000091705	H2-Q2	protein_coding	2181	502	572	632	1094	573	1279	645	753	510	661	559	1033	532	1240	787	729	756.42	577	864	1.5	0.585	0.0217647	0.999993	0.0548	0.0424
	ENSMUSG00000097004	4731419I09Rik	antisense	2820	4163	2955	4810	4509	4071	4192	2578	4051	4229	3415	4251	4257	3783	4065	3147	3922	3883.55	3965	3835	0.967	-0.048	0.77813	0.999993	0.0262	0.0323
	ENSMUSG00000090031	4732440D04Rik	antisense	5428	66	45	80	63	51	50	50	75	67	52	71	59	47	48	61	73	59.84	63	58	0.911	-0.134	0.667458	0.999993	0.0724	0.1114
	ENSMUSG00000097762	4732463B04Rik	antisense	2932	86	45	66	63	59	71	41	42	87	52	58	59	55	69	50	41	58.94	66	55	0.832	-0.266	0.413253	0.999993	0.0801	0.112
	ENSMUSG00000053714	4732471J01Rik	antisense	4332	71436	46080	58284	57403	70044	68191	46659	56426	72573	53247	51511	54195	65090	66130	56949	54624	59289.8	59110	59398	1.005	0.007	0.96679	0.999993	0.0254	0.0309
	ENSMUSG00000097488	4732487G21Rik	lincRNA	2664	280	375	291	352	285	323	314	339	284	433	257	332	265	313	383	328	324.6	325	324	0.999	-0.002	0.994805	0.999993	0.0516	0.0606
	ENSMUSG00000097350	4732491K20Rik	bidirectional_promoter_lncRNA	3174	79	59	63	66	54	78	59	66	80	68	56	62	50	76	72	64	66.02	68	65	0.953	-0.07	0.820002	0.999993	0.0703	0.1082
	ENSMUSG00000110138	4831440D22Rik	antisense	2929	382	227	417	350	399	475	273	373	388	262	369	330	371	461	333	361	359.39	340	371	1.092	0.127	0.589316	0.999993	0.047	0.0581
	ENSMUSG00000107481	4833403J16Rik	lincRNA	1031	20	77	65	83	44	31	53	56	20	89	57	78	41	30	65	54	54.37	55	54	0.967	-0.049	0.911048	0.999993	0.1531	0.115
	ENSMUSG00000118132	4833408A19Rik	bidirectional_promoter_lncRNA	995	51	68	50	75	58	77	51	49	52	79	44	71	54	75	62	47	60.45	58	62	1.067	0.093	0.777437	0.999993	0.0812	0.1112
	ENSMUSG00000104950	4833413G10Rik	antisense	1946	493	292	413	426	491	481	345	399	501	337	365	402	456	466	421	386	416.94	401	426	1.063	0.088	0.69135	0.999993	0.0418	0.0546
	ENSMUSG00000011148	Adssl1	protein_coding	2090	64	119	130	161	198	171	101	172	65	138	115	152	184	166	123	167	138.63	106	158	1.499	0.584	0.0507945	0.999993	0.0698	0.0841
	ENSMUSG00000074782	4833422C13Rik	antisense	5915	34	49	66	47	55	39	45	60	35	57	58	44	51	38	55	58	49.48	50	49	0.987	-0.019	0.955914	0.999993	0.0819	0.1182
	ENSMUSG00000118087	4833438C02Rik	bidirectional_promoter_lncRNA	1764	784	583	871	979	849	1247	495	701	796	674	770	924	789	1209	604	679	805.66	747	841	1.127	0.172	0.452154	0.999993	0.0454	0.0413
	ENSMUSG00000035692	Isg15	protein_coding	703	220	255	393	751	600	192	266	397	224	295	347	709	558	186	325	384	378.41	289	432	1.499	0.584	0.0948619	0.999993	0.103	0.0569
	ENSMUSG00000103103	4833445I07Rik	lincRNA	1642	29	60	42	47	54	56	35	28	29	69	37	44	50	54	43	27	44.32	45	44	0.971	-0.042	0.911827	0.999993	0.1088	0.1222
	ENSMUSG00000111916	4921501I09Rik	antisense	384	126	77	92	106	92	139	74	101	128	89	81	100	85	135	90	98	100.84	99	102	1.024	0.034	0.908593	0.999993	0.068	0.0941
	ENSMUSG00000114136	4921511I17Rik	antisense	1341	39	59	64	61	81	45	73	81	40	68	57	58	75	44	89	78	63.55	55	69	1.255	0.327	0.340735	0.999993	0.0881	0.1095
	ENSMUSG00000097620	4921514A10Rik	antisense	2116	1126	908	1233	1218	1119	1226	798	1186	1144	1049	1090	1150	1040	1189	974	1148	1097.96	1094	1100	1.006	0.008	0.961036	0.999993	0.0229	0.0365
	ENSMUSG00000112652	4921516A02Rik	antisense	4560	3394	1572	2941	2951	3394	3400	1702	3001	3448	1816	2599	2786	3154	3297	2077	2905	2760.44	2621	2844	1.085	0.118	0.584667	0.999993	0.0411	0.0308
	ENSMUSG00000041954	Tnfrsf18	protein_coding	1524	41	14	64	73	46	69	49	51	42	16	57	69	43	67	60	49	50.27	38	58	1.494	0.579	0.13875	0.999993	0.1125	0.1174
	ENSMUSG00000085704	4921531C22Rik	processed_transcript	1967	249	240	282	263	347	302	237	268	253	277	249	248	322	293	289	259	273.98	260	282	1.087	0.121	0.595193	0.999993	0.0426	0.0649
	ENSMUSG00000078606	Gm4070	protein_coding	9275	57	45	73	155	131	49	60	45	58	52	65	146	122	48	73	44	75.85	58	87	1.486	0.572	0.164052	0.999993	0.1329	0.1033
	ENSMUSG00000106082	4930404A12Rik	antisense	727	619	449	656	644	646	647	375	626	629	519	580	608	600	627	458	606	578.37	576	580	1.007	0.011	0.958397	0.999993	0.0353	0.0475
	ENSMUSG00000087354	4930404I05Rik	processed_transcript	2746	100	114	153	135	154	84	117	119	102	132	135	127	143	81	143	115	122.32	123	122	0.992	-0.011	0.968581	0.999993	0.0647	0.088
	ENSMUSG00000022884	Eif4a2	protein_coding	5338	7404	8396	8894	12138	14781	10877	12409	11563	7522	9702	7860	11460	13736	10548	15146	11194	10895.9	8361	12417	1.485	0.57	0.00258395	0.999993	0.031	0.0375
	ENSMUSG00000085558	4930412C18Rik	processed_transcript	6148	118	285	120	124	151	126	326	106	120	329	106	117	140	122	398	103	179.42	185	176	0.951	-0.073	0.873443	0.999993	0.1844	0.0767
	ENSMUSG00000108452	4930413G21Rik	TEC	993	189	166	292	191	135	181	146	157	192	192	258	180	125	176	178	152	181.67	214	162	0.757	-0.401	0.120664	0.999993	0.0559	0.0762
	ENSMUSG00000118204	4930414N06Rik	antisense	1154	47	34	69	66	54	63	74	56	48	39	61	62	50	61	90	54	58.27	49	63	1.279	0.355	0.287414	0.999993	0.0807	0.1125
	ENSMUSG00000087017	4930417H01Rik	processed_transcript	1887	32	53	82	48	62	35	41	60	33	61	72	45	58	34	50	58	51.4	55	49	0.883	-0.179	0.613399	0.999993	0.0952	0.1167
	ENSMUSG00000100281	4930422M22Rik	antisense	948	53	42	71	60	60	46	46	57	54	49	63	57	56	45	56	55	54.18	55	54	0.972	-0.04	0.895358	0.999993	0.0673	0.1149
	ENSMUSG00000091649	Phf11b	protein_coding	1184	24	48	50	75	74	59	51	49	24	55	44	71	69	57	62	47	53.81	41	61	1.485	0.571	0.103626	0.999993	0.0872	0.1152
	ENSMUSG00000109147	4930431P19Rik	transcribed_processed_pseudogene	2959	59	36	43	53	55	77	55	64	60	42	38	50	51	75	67	62	55.56	47	61	1.31	0.389	0.236987	0.999993	0.0767	0.1141
	ENSMUSG00000053603	4930442H23Rik	TEC	1245	802	662	927	742	818	863	697	788	815	765	819	701	760	837	851	763	788.77	800	782	0.978	-0.032	0.855805	0.999993	0.0273	0.0417
	ENSMUSG00000101674	4930444A19Rik	antisense	2666	86	73	104	110	108	128	99	87	87	84	92	104	100	124	121	84	99.63	88	107	1.212	0.277	0.318625	0.999993	0.0581	0.0945
	ENSMUSG00000069223	4930451E10Rik	antisense	900	537	766	700	650	597	670	658	653	546	885	619	614	555	650	803	632	662.85	683	651	0.953	-0.07	0.748251	0.999993	0.0414	0.0449
	ENSMUSG00000069874	Irgm2	protein_coding	3690	1588	687	2097	3916	2738	1873	702	1619	1613	794	1853	3697	2544	1816	857	1567	1842.8	1420	2096	1.476	0.562	0.116172	0.999993	0.1104	0.0314
	ENSMUSG00000112654	4930455C13Rik	antisense	1018	601	403	609	577	639	613	454	651	611	466	538	545	594	594	554	630	566.48	538	583	1.084	0.116	0.558694	0.999993	0.0336	0.048
	ENSMUSG00000026822	Lcn2	protein_coding	2623	196	157	208	375	158	436	182	250	199	181	184	354	147	423	222	242	244.03	188	278	1.476	0.561	0.0773753	0.999993	0.0833	0.068
	ENSMUSG00000087611	4930458D05Rik	antisense	3055	1779	867	1556	1455	1843	1740	1221	1722	1807	1002	1375	1374	1713	1687	1490	1667	1514.42	1395	1586	1.137	0.185	0.32985	0.999993	0.0315	0.0328
	ENSMUSG00000085788	4930470G03Rik	bidirectional_promoter_lncRNA	2447	592	655	650	525	797	582	682	552	601	757	574	496	741	564	832	534	637.53	644	633	0.983	-0.024	0.913967	0.999993	0.0445	0.0456
	ENSMUSG00000060029	4930473A02Rik	antisense	1409	3046	2551	3273	3108	2960	3108	2502	3059	3094	2948	2893	2934	2751	3014	3054	2961	2956.12	2978	2943	0.988	-0.017	0.911003	0.999993	0.0213	0.031
	ENSMUSG00000113087	4930473H19Rik	antisense	1211	254	195	255	209	242	278	178	229	258	225	225	197	225	270	217	222	229.94	236	226	0.957	-0.063	0.791563	0.999993	0.0468	0.0696
	ENSMUSG00000087109	4930474H06Rik	processed_transcript	1590	63	129	217	127	174	92	100	136	64	149	192	120	162	89	122	132	128.67	135	125	0.925	-0.113	0.73921	0.999993	0.0961	0.0864
	ENSMUSG00000086938	4930481A15Rik	antisense	2240	202	191	230	219	258	217	206	170	205	221	203	207	240	210	251	165	212.77	210	215	1.023	0.033	0.896049	0.999993	0.0511	0.0717
	ENSMUSG00000086241	4930483K19Rik	antisense	1237	373	212	381	313	389	439	302	335	379	245	337	296	361	426	369	324	342.03	320	355	1.108	0.148	0.537026	0.999993	0.0483	0.0593
	ENSMUSG00000069892	9930111J21Rik2	protein_coding	7017	60	68	145	172	285	45	80	92	61	79	128	162	265	44	98	89	115.66	89	132	1.472	0.558	0.223779	0.999993	0.1741	0.0896
	ENSMUSG00000097520	4930488L21Rik	antisense	6259	184	150	180	219	166	244	134	172	187	173	159	207	154	237	164	167	180.88	173	186	1.073	0.101	0.699365	0.999993	0.0558	0.0763
	ENSMUSG00000097592	4930500F10Rik	antisense	1224	64	50	44	78	52	67	34	58	65	58	39	74	48	65	41	56	55.78	54	57	1.061	0.086	0.797267	0.999993	0.0828	0.1139
	ENSMUSG00000044306	4930500M09Rik	antisense	1563	86	68	111	77	68	40	45	97	87	79	98	73	63	39	55	94	73.44	88	65	0.736	-0.443	0.176496	0.999993	0.0859	0.1044
	ENSMUSG00000040495	Chrm4	protein_coding	1440	257	150	281	430	304	537	54	408	261	173	248	406	282	521	66	395	294.11	227	334	1.468	0.554	0.20135	0.999993	0.1596	0.063
	ENSMUSG00000097690	4930505N22Rik	bidirectional_promoter_lncRNA	1190	204	156	189	185	218	205	154	172	207	180	167	175	203	199	188	167	185.63	185	186	1.007	0.01	0.967019	0.999993	0.0492	0.0756
	ENSMUSG00000087478	4930506C21Rik	processed_transcript	1984	2142	2428	2376	2365	2219	2407	2522	2140	2176	2806	2100	2233	2062	2334	3078	2072	2357.57	2361	2356	0.998	-0.003	0.987107	0.999993	0.0299	0.0307
	ENSMUSG00000097129	4930507D05Rik	bidirectional_promoter_lncRNA	1865	123	92	112	82	115	152	84	93	125	106	99	77	107	147	103	90	106.81	110	105	0.953	-0.07	0.811032	0.999993	0.0677	0.0922
	ENSMUSG00000108187	4930511E03Rik	lincRNA	2232	113	85	91	80	84	84	45	59	115	98	80	76	78	81	55	57	80.07	98	69	0.712	-0.49	0.100547	0.999993	0.0698	0.1016
	ENSMUSG00000020992	4930512B01Rik	processed_transcript	4603	152	181	268	162	215	119	187	176	154	209	237	153	200	115	228	170	183.4	200	173	0.865	-0.209	0.462064	0.999993	0.0685	0.0759
	ENSMUSG00000074136	4930513N10Rik	antisense	4342	157	131	167	90	208	130	161	170	159	151	148	85	193	126	197	165	152.98	153	153	1.001	0.001	0.9975	0.999993	0.076	0.0812
	ENSMUSG00000092183	4930515G01Rik	antisense	1247	53	44	35	61	45	52	28	34	54	51	31	58	42	50	34	33	44.07	45	43	0.966	-0.05	0.888125	0.999993	0.0935	0.1223
	ENSMUSG00000055150	Zfp78	protein_coding	5018	16	43	49	53	49	35	57	71	16	50	43	50	46	34	70	69	47.13	36	54	1.468	0.554	0.173028	0.999993	0.1216	0.12
	ENSMUSG00000090207	4930524O07Rik	antisense	2360	1743	1944	2127	2318	1987	2089	1964	2156	1771	2246	1880	2188	1846	2026	2397	2087	2055.25	1966	2109	1.073	0.102	0.532548	0.999993	0.0232	0.031
	ENSMUSG00000107012	4930528J11Rik	TEC	3611	375	329	322	386	370	384	266	316	381	380	285	364	344	372	325	306	344.62	349	342	0.983	-0.025	0.911128	0.999993	0.0425	0.0591
	ENSMUSG00000047692	4930533K18Rik	antisense	2427	57	77	187	109	94	66	32	150	58	89	165	103	87	64	39	145	93.84	104	88	0.843	-0.246	0.548063	0.999993	0.1433	0.0962
	ENSMUSG00000097761	4930534D22Rik	antisense	2715	160	110	157	95	140	163	109	147	163	127	139	90	130	158	133	142	135.2	143	131	0.914	-0.129	0.637263	0.999993	0.0609	0.0849
	ENSMUSG00000097032	4930539J05Rik	antisense	1668	1190	906	1449	1388	1226	1225	1152	1098	1209	1047	1281	1310	1139	1188	1406	1063	1205.39	1179	1221	1.035	0.05	0.762403	0.999993	0.024	0.0352
	ENSMUSG00000097831	4930540M05Rik	lincRNA	2068	75	19	101	173	137	107	34	73	76	22	89	163	127	104	41	71	86.75	62	101	1.617	0.693	0.134447	0.999993	0.1728	0.0987
	ENSMUSG00000118134	4930549G23Rik	antisense	825	314	222	313	318	278	232	213	256	319	257	277	300	258	225	260	248	267.94	284	258	0.909	-0.137	0.548603	0.999993	0.044	0.0655
	ENSMUSG00000086430	4930551O13Rik	antisense	1065	1934	1218	1756	1557	1820	2032	1356	1664	1965	1407	1552	1470	1691	1971	1655	1611	1665.24	1641	1680	1.023	0.033	0.845517	0.999993	0.0252	0.0321
	ENSMUSG00000043557	Mdga1	protein_coding	9515	207	115	165	290	198	331	100	304	210	133	146	274	184	321	122	294	210.52	163	239	1.467	0.553	0.0916383	0.999993	0.0884	0.072
	ENSMUSG00000096971	4930556M19Rik	processed_transcript	7014	38	44	57	63	47	48	61	45	39	51	50	59	44	47	74	44	50.94	47	54	1.144	0.194	0.563996	0.999993	0.0813	0.1172
	ENSMUSG00000108034	4930557K07Rik	antisense	363	113	125	202	139	185	138	109	178	115	144	179	131	172	134	133	172	147.51	146	148	1.017	0.024	0.928846	0.999993	0.0595	0.0822
	ENSMUSG00000109445	4930560O18Rik	TEC	1595	273	304	343	246	304	258	269	315	277	351	303	232	282	250	328	305	291.25	310	279	0.9	-0.152	0.510525	0.999993	0.0448	0.0633
	ENSMUSG00000038624	Nepn	protein_coding	1999	104	83	157	219	165	141	102	219	106	96	139	207	153	137	124	212	146.71	114	167	1.467	0.553	0.0592516	0.999993	0.0677	0.0824
	ENSMUSG00000026729	4930562F07Rik	lincRNA	897	648	1146	918	759	857	740	1109	822	658	1324	811	717	796	718	1354	796	896.72	931	876	0.941	-0.088	0.73269	0.999993	0.0596	0.0395
	ENSMUSG00000107142	4930566F21Rik	antisense	1626	121	118	150	122	165	151	126	95	123	136	133	115	153	146	154	92	131.57	131	132	1.011	0.016	0.954392	0.999993	0.0605	0.0858
	ENSMUSG00000087440	4930577N17Rik	TEC	1625	102	136	206	141	133	132	134	123	104	157	182	133	124	128	164	119	138.77	148	134	0.902	-0.148	0.591785	0.999993	0.0621	0.0841
	ENSMUSG00000097587	4930578M01Rik	processed_transcript	6788	87	56	58	61	93	180	53	85	88	65	51	58	86	175	65	82	83.74	68	93	1.369	0.453	0.24304	0.999993	0.1195	0.1001
	ENSMUSG00000040840	4930579G18Rik	antisense	968	270	291	384	257	295	324	205	354	274	336	339	243	274	314	250	343	296.73	316	285	0.9	-0.152	0.50942	0.999993	0.0452	0.0628
	ENSMUSG00000022674	Ube2v2	protein_coding	7132	153	196	198	338	283	200	199	351	155	226	175	319	263	194	243	340	239.45	185	272	1.466	0.552	0.0404068	0.999993	0.0585	0.0685
	ENSMUSG00000070315	4930581F22Rik	processed_transcript	5954	286	333	397	251	316	245	234	304	291	385	351	237	294	238	286	294	296.79	342	270	0.788	-0.343	0.129225	0.999993	0.0436	0.0629
	ENSMUSG00000108935	4930588G17Rik	antisense	1474	73	60	67	57	70	97	60	45	74	69	59	54	65	94	73	44	66.55	67	66	0.976	-0.035	0.915279	0.999993	0.083	0.1079
	ENSMUSG00000107195	4930589O11Rik	TEC	920	53	40	52	36	33	59	54	43	54	46	46	34	31	57	66	42	46.93	49	46	0.938	-0.092	0.796596	0.999993	0.0939	0.1202
	ENSMUSG00000115779	4930592A05Rik	antisense	1006	1047	945	1031	1192	1141	1062	766	1004	1064	1092	911	1125	1060	1030	935	972	1023.66	1022	1024	1.003	0.004	0.981803	0.999993	0.0245	0.0375
	ENSMUSG00000075463	4930594M22Rik	processed_transcript	4342	319	238	230	236	283	320	265	255	324	275	203	223	263	310	323	247	271.1	267	273	1.022	0.031	0.900344	0.999993	0.0523	0.0652
	ENSMUSG00000053442	4930597O21Rik	processed_transcript	1282	479	515	621	468	615	476	535	452	487	595	549	442	571	462	653	438	524.51	544	513	0.944	-0.084	0.697602	0.999993	0.0401	0.0496
	ENSMUSG00000073144	4930599N23Rik	antisense	880	79	93	116	115	95	78	82	104	80	107	103	109	88	76	100	101	95.44	97	95	0.978	-0.032	0.910451	0.999993	0.0608	0.0958
	ENSMUSG00000093772	4931403E22Rik	antisense	668	453	288	548	391	440	336	230	402	460	333	484	369	409	326	281	389	381.38	426	355	0.833	-0.263	0.256116	0.999993	0.0466	0.0567
	ENSMUSG00000031662	Snx20	protein_coding	6439	24	43	50	67	61	61	36	67	24	50	44	63	57	59	44	65	50.77	39	58	1.464	0.55	0.112653	0.999993	0.0841	0.1171
	ENSMUSG00000035385	Ccl2	protein_coding	1138	6522	1925	9682	11971	8051	13374	3655	6445	6626	2224	8557	11302	7482	12970	4461	6239	7482.57	5802	8491	1.463	0.549	0.141153	0.999993	0.1208	0.0365
	ENSMUSG00000021950	Anxa8	protein_coding	1880	976	400	577	1054	706	1807	359	970	992	462	510	995	656	1752	438	939	843.05	655	956	1.461	0.547	0.128442	0.999993	0.1112	0.0405
	ENSMUSG00000023132	Gzma	protein_coding	1006	20	28	49	101	61	9	13	59	20	32	43	95	57	9	16	57	41.22	32	47	1.461	0.547	0.34542	0.999993	0.2689	0.1243
	ENSMUSG00000031343	Gabra3	protein_coding	3924	19	37	45	72	84	22	25	51	19	43	40	68	78	21	31	49	43.64	34	49	1.46	0.546	0.225295	0.999993	0.1532	0.1224
	ENSMUSG00000028214	Gem	protein_coding	2104	2560	1619	4541	5528	4079	4952	3190	3032	2601	1871	4013	5219	3790	4802	3894	2935	3640.68	2828	4128	1.459	0.545	0.0256941	0.999993	0.0516	0.0319
	ENSMUSG00000108354	4931431B13Rik	processed_transcript	1437	3795	2805	3380	3696	2299	5192	1593	5687	3855	3241	2987	3489	2136	5035	1944	5505	3524.31	3361	3622	1.078	0.108	0.713971	0.999993	0.0773	0.0318
	ENSMUSG00000055061	4931431C16Rik	antisense	2735	396	297	459	391	445	386	287	351	402	343	406	369	414	374	350	340	374.78	384	369	0.963	-0.055	0.796998	0.999993	0.0388	0.0571
	ENSMUSG00000074580	4931440P22Rik	transcribed_processed_pseudogene	4437	620	381	722	636	498	720	393	599	630	440	638	600	463	698	480	580	566.15	569	564	0.99	-0.014	0.950575	0.999993	0.0428	0.048
	ENSMUSG00000105881	4932422M17Rik	lincRNA	2639	87	81	117	78	104	105	73	68	88	94	103	74	97	102	89	66	89.05	95	86	0.897	-0.157	0.586518	0.999993	0.0643	0.0981
	ENSMUSG00000034459	Ifit1	protein_coding	2656	347	148	289	633	576	233	146	362	353	171	255	598	535	226	178	350	333.3	260	377	1.454	0.54	0.146318	0.999993	0.117	0.0599
	ENSMUSG00000097216	4932441J04Rik	processed_transcript	4716	2198	927	1944	1567	1878	2148	985	1585	2233	1071	1718	1479	1745	2083	1202	1534	1633.32	1674	1609	0.961	-0.057	0.799396	0.999993	0.0455	0.0322
	ENSMUSG00000104443	4932442E05Rik	TEC	2717	278	191	344	330	261	273	149	296	282	221	304	312	243	265	182	287	261.8	269	258	0.957	-0.063	0.800655	0.999993	0.0532	0.0661
	ENSMUSG00000086805	4932443L11Rik	antisense	2827	1066	601	1040	1001	1009	1093	601	970	1083	694	919	945	938	1060	734	939	913.98	899	923	1.027	0.038	0.846488	0.999993	0.034	0.0392
	ENSMUSG00000086796	4932702P03Rik	antisense	4558	506	300	446	396	540	401	291	403	514	347	394	374	502	389	355	390	408.09	418	402	0.961	-0.057	0.802223	0.999993	0.0448	0.0551
	ENSMUSG00000060131	Atp8b4	protein_coding	6660	34	27	48	56	49	64	33	64	35	31	42	53	46	62	40	62	46.36	36	53	1.453	0.539	0.113545	0.999993	0.0789	0.1203
	ENSMUSG00000112421	4933406B15Rik	antisense	1182	28	35	100	74	70	44	16	65	28	40	88	70	65	43	20	63	52.16	52	52	0.991	-0.012	0.977503	0.999993	0.1569	0.1159
	ENSMUSG00000087475	4933406I18Rik	lincRNA	1650	55	62	63	63	57	65	54	57	56	72	56	59	53	63	66	55	59.97	61	59	0.972	-0.04	0.893821	0.999993	0.0659	0.1115
	ENSMUSG00000087396	4933407K13Rik	processed_transcript	6432	50	71	66	48	66	36	41	45	51	82	58	45	61	35	50	44	53.29	64	47	0.74	-0.433	0.188642	0.999993	0.0817	0.1156
	ENSMUSG00000097407	4933408J17Rik	lincRNA	1859	290	361	478	433	327	401	351	367	295	417	422	409	304	389	428	355	377.43	378	377	0.997	-0.005	0.984209	0.999993	0.0455	0.0569
	ENSMUSG00000043623	4933412A08Rik	pseudogene	1343	646	718	808	648	724	763	727	712	656	830	714	612	673	740	887	689	725.15	733	720	0.982	-0.026	0.893633	0.999993	0.0338	0.0432
	ENSMUSG00000112627	4933412E12Rik	bidirectional_promoter_lncRNA	2434	34	81	118	120	111	43	50	62	35	94	104	113	103	42	61	60	76.45	78	76	0.98	-0.03	0.942286	0.999993	0.1383	0.103
	ENSMUSG00000097262	4933416M07Rik	antisense	624	64	45	58	69	62	85	32	83	65	52	51	65	58	82	39	80	61.61	56	65	1.16	0.215	0.521054	0.999993	0.0834	0.1104
	ENSMUSG00000061132	Blnk	protein_coding	5991	57	93	103	101	151	150	89	133	58	107	91	95	140	145	109	129	109.37	85	124	1.449	0.536	0.0756239	0.999993	0.0694	0.0915
	ENSMUSG00000085037	4933421O10Rik	processed_transcript	3847	300	287	358	339	288	384	287	305	305	332	316	320	268	372	350	295	319.81	318	321	1.011	0.016	0.944383	0.999993	0.0415	0.061
	ENSMUSG00000073409	H2-Q6	protein_coding	2085	5119	4396	5984	11771	8747	7815	3863	6182	5200	5080	5289	11113	8128	7579	4715	5985	6636.07	5190	7504	1.446	0.532	0.0247038	0.999993	0.0486	0.0359
	ENSMUSG00000086697	4933427G23Rik	antisense	2515	145	107	113	127	139	151	93	90	147	124	100	120	129	146	114	87	120.87	124	119	0.966	-0.05	0.858796	0.999993	0.0633	0.0884
	ENSMUSG00000020467	Efemp1	protein_coding	2037	1005	5543	912	5624	1595	6438	2980	3231	1021	6405	806	5310	1482	6243	3637	3128	3504.05	2744	3960	1.443	0.529	0.321902	0.999993	0.2481	0.0317
	ENSMUSG00000105203	4933428P19Rik	antisense	1376	608	515	608	544	416	557	401	553	618	595	537	514	387	540	489	535	526.9	583	493	0.845	-0.243	0.234065	0.999993	0.036	0.0495
	ENSMUSG00000097786	4933429H19Rik	antisense	995	1033	903	1013	936	1073	959	782	988	1049	1043	895	884	997	930	954	956	963.74	996	944	0.948	-0.077	0.648255	0.999993	0.0244	0.0384
	ENSMUSG00000108523	4933430L12Rik	antisense	1194	102	95	143	135	106	110	93	75	104	110	126	127	99	107	114	73	107.32	113	104	0.915	-0.128	0.647713	0.999993	0.0624	0.0921
	ENSMUSG00000086968	4933431E20Rik	antisense	6821	564	608	611	570	572	661	522	558	573	703	540	538	532	641	637	540	587.94	605	578	0.955	-0.067	0.73981	0.999993	0.035	0.0472
	ENSMUSG00000103715	4933431K14Rik	TEC	1352	95	71	59	70	81	66	86	60	97	82	52	66	75	64	105	58	74.89	77	74	0.958	-0.062	0.849593	0.999993	0.0846	0.104
	ENSMUSG00000086451	4933431K23Rik	processed_transcript	5337	81	34	77	74	86	65	50	88	82	39	68	70	80	63	61	85	68.58	63	72	1.133	0.181	0.580095	0.999993	0.0805	0.1067
	ENSMUSG00000114362	4933433G19Rik	antisense	2402	661	509	690	596	652	634	494	613	672	588	610	563	606	615	603	593	606.16	623	596	0.956	-0.065	0.731861	0.999993	0.0305	0.0466
	ENSMUSG00000078853	Igtp	protein_coding	2022	1348	524	1621	3270	2504	1117	534	1037	1369	605	1433	3087	2327	1083	652	1004	1445.07	1136	1631	1.435	0.522	0.197826	0.999993	0.142	0.0333
	ENSMUSG00000034855	Cxcl10	protein_coding	2252	5762	753	10403	10534	8586	11384	3380	5128	5854	870	9194	9945	7979	11040	4125	4964	6746.43	5306	7611	1.434	0.52	0.281197	0.999993	0.2027	0.036
	ENSMUSG00000072893	4933439C10Rik	processed_transcript	5616	159	146	177	142	161	123	123	123	162	169	156	134	150	119	150	119	144.85	162	134	0.829	-0.271	0.284683	0.999993	0.0519	0.0828
	ENSMUSG00000042087	4933440N22Rik	TEC	1953	1151	1105	1772	1539	1328	1321	1048	1494	1169	1277	1566	1453	1234	1281	1279	1446	1338.23	1337	1339	1.001	0.001	0.99489	0.999993	0.0233	0.034
	ENSMUSG00000073147	5031425E22Rik	lincRNA	5142	615	1067	843	894	900	800	758	780	625	1233	745	844	836	776	925	755	842.4	868	827	0.954	-0.068	0.756018	0.999993	0.0419	0.0405
	ENSMUSG00000097885	5031434O11Rik	processed_transcript	3731	143	151	112	116	128	123	131	93	145	174	99	110	119	119	160	90	127.05	139	120	0.857	-0.223	0.445163	0.999993	0.0698	0.0869
	ENSMUSG00000032691	Nlrp3	protein_coding	4057	208	88	299	287	295	377	151	295	211	102	264	271	274	366	184	286	244.73	192	276	1.432	0.518	0.0999496	0.999993	0.0823	0.0678
	ENSMUSG00000038152	5033430I15Rik	lincRNA	952	136	124	119	131	134	156	112	103	138	143	105	124	125	151	137	100	127.81	129	127	0.988	-0.018	0.948335	0.999993	0.058	0.0867
	ENSMUSG00000052291	5330438D12Rik	processed_transcript	2517	267	238	352	260	282	257	223	282	271	275	311	245	262	249	272	273	269.91	286	260	0.911	-0.135	0.540871	0.999993	0.0407	0.0653
	ENSMUSG00000104234	5330439B14Rik	antisense	1392	81	107	325	236	141	101	94	188	82	124	287	223	131	98	115	182	155.21	164	150	0.909	-0.137	0.720977	0.999993	0.1273	0.0807
	ENSMUSG00000085741	5430405H02Rik	processed_transcript	3851	222	267	471	452	346	289	230	299	226	309	416	427	322	280	281	289	318.63	317	320	1.009	0.013	0.960293	0.999993	0.0571	0.061
	ENSMUSG00000097772	5430416N02Rik	lincRNA	4071	47	68	116	101	79	59	49	57	48	79	103	95	73	57	60	55	71.23	77	68	0.894	-0.162	0.633088	0.999993	0.0914	0.1054
	ENSMUSG00000109953	5430430B14Rik	TEC	1630	1	55	62	67	0	51	61	57	1	64	55	63	0	49	74	55	45.21	40	48	1.217	0.283	0.751213	0.999993	0.6862	0.1216
	ENSMUSG00000087174	5530601H04Rik	processed_transcript	9005	155	195	132	140	133	123	179	123	157	225	117	132	124	119	218	119	151.51	166	142	0.856	-0.224	0.466783	0.999993	0.08	0.0816
	ENSMUSG00000023992	Trem2	protein_coding	4946	121	277	203	245	269	372	262	332	123	320	179	231	250	361	320	321	263.2	207	297	1.432	0.518	0.0898062	0.999993	0.077	0.066
	ENSMUSG00000116506	5730414N17Rik	lincRNA	1439	80	66	100	60	79	52	55	96	81	76	88	57	73	50	67	93	73.31	82	68	0.83	-0.268	0.384719	0.999993	0.0736	0.1045
	ENSMUSG00000031548	Sfrp1	protein_coding	4372	72	107	132	167	141	197	92	160	73	124	117	158	131	191	112	155	132.55	105	149	1.431	0.517	0.0786904	0.999993	0.0675	0.0855
	ENSMUSG00000070427	Il18bp	protein_coding	3026	159	113	166	260	254	209	131	208	162	131	147	245	236	203	160	201	185.53	147	209	1.43	0.516	0.0494566	0.999993	0.0544	0.0755
	ENSMUSG00000110148	5830408C22Rik	processed_transcript	4169	261	384	312	260	349	285	281	290	265	444	276	245	324	276	343	281	306.81	328	294	0.896	-0.158	0.525804	0.999993	0.0529	0.062
	ENSMUSG00000078684	5830417I10Rik	unprocessed_pseudogene	6190	744	454	818	696	1047	707	446	772	756	525	723	657	973	686	544	747	701.35	668	721	1.08	0.112	0.619684	0.999993	0.0438	0.0438
	ENSMUSG00000097471	5830432E09Rik	antisense	6112	111	93	138	103	86	73	59	81	113	107	122	97	80	71	72	78	92.57	114	80	0.699	-0.517	0.0591032	0.999993	0.0587	0.0968
	ENSMUSG00000084803	5830444B04Rik	processed_transcript	5410	58	120	34	70	154	73	112	144	59	139	30	66	143	71	137	139	97.97	76	111	1.472	0.557	0.203187	0.999993	0.1555	0.0951
	ENSMUSG00000115007	5830448L01Rik	bidirectional_promoter_lncRNA	1299	111	88	93	99	129	134	74	100	113	102	82	93	120	130	90	97	103.38	99	106	1.075	0.105	0.709961	0.999993	0.0611	0.0933
	ENSMUSG00000091102	5830462I19Rik	TEC	3383	687	447	847	746	827	849	436	707	698	517	749	704	769	823	532	684	684.47	655	702	1.073	0.102	0.631109	0.999993	0.0392	0.0442
	ENSMUSG00000106951	5930430L01Rik	lincRNA	3994	315	190	220	249	256	267	199	205	320	220	194	235	238	259	243	198	238.41	245	235	0.959	-0.06	0.811107	0.999993	0.0528	0.0686
	ENSMUSG00000097760	6030442K20Rik	processed_transcript	2222	76	74	91	85	90	95	43	76	77	86	80	80	84	92	52	74	78.15	81	76	0.946	-0.08	0.787513	0.999993	0.068	0.1023
	ENSMUSG00000097207	6030443J06Rik	lincRNA	7595	139	92	140	111	141	126	131	116	141	106	124	105	131	122	160	112	125.18	124	126	1.016	0.023	0.932634	0.999993	0.058	0.0873
	ENSMUSG00000034394	Lif	protein_coding	4350	756	64	388	801	283	1358	107	367	768	74	343	756	263	1317	131	355	500.87	395	564	1.429	0.515	0.413485	0.999993	0.3431	0.0505
	ENSMUSG00000097577	6230400D17Rik	antisense	2472	491	246	542	460	548	591	273	439	499	284	479	434	509	573	333	425	442.12	421	455	1.081	0.112	0.65777	0.999993	0.0555	0.0533
	ENSMUSG00000075585	6330403L08Rik	antisense	5522	968	670	1073	1235	1096	1253	637	975	983	774	948	1166	1018	1215	777	944	978.36	902	1024	1.136	0.183	0.342474	0.999993	0.0322	0.0381
	ENSMUSG00000018920	Cxcl16	protein_coding	3021	240	271	536	726	410	602	291	463	244	313	474	685	381	584	355	448	435.54	344	491	1.428	0.514	0.0708702	0.999993	0.068	0.0536
	ENSMUSG00000117322	6330415G19Rik	antisense	1624	51	55	67	53	40	59	50	31	52	64	59	50	37	57	61	30	51.26	58	47	0.808	-0.308	0.361792	0.999993	0.0855	0.117
	ENSMUSG00000085227	6330418K02Rik	antisense	1339	53	55	63	68	72	49	34	62	54	64	56	64	67	48	41	60	56.65	58	56	0.975	-0.036	0.908504	0.999993	0.0718	0.1133
	ENSMUSG00000110575	6330537M06Rik	TEC	1642	158	176	319	307	309	240	153	313	161	203	282	290	287	233	187	303	243.16	215	260	1.207	0.271	0.316402	0.999993	0.0608	0.068
	ENSMUSG00000045327	6330549D23Rik	transcribed_processed_pseudogene	3228	322	265	353	301	294	354	242	376	327	306	312	284	273	343	295	364	313.17	315	312	0.99	-0.014	0.949094	0.999993	0.0415	0.0615
	ENSMUSG00000042476	Abcb4	protein_coding	9383	73	75	115	144	89	183	67	150	74	87	102	136	83	177	82	145	110.7	88	125	1.424	0.51	0.117434	0.999993	0.0833	0.091
	ENSMUSG00000033949	Trim36	protein_coding	4933	70	48	123	132	116	87	70	162	71	55	109	125	108	84	85	157	99.29	78	112	1.421	0.507	0.123588	0.999993	0.0842	0.0945
	ENSMUSG00000097828	6430562O15Rik	processed_transcript	5975	403	385	511	453	546	385	347	494	409	445	452	428	507	373	424	478	439.51	435	442	1.016	0.022	0.915735	0.999993	0.0378	0.0534
	ENSMUSG00000039850	Endov	protein_coding	6138	703	516	719	1023	1017	1159	638	816	714	596	635	966	945	1124	779	790	818.67	648	921	1.42	0.505	0.00973018	0.999993	0.032	0.041
	ENSMUSG00000102545	6430573P05Rik	lincRNA	2610	42	67	63	59	54	58	42	47	43	77	56	56	50	56	51	45	54.33	59	52	0.887	-0.173	0.589519	0.999993	0.0756	0.1149
	ENSMUSG00000079499	6530402F18Rik	processed_transcript	5511	1884	840	1667	1571	1525	1938	854	1579	1914	971	1473	1483	1417	1879	1042	1529	1463.57	1453	1470	1.012	0.017	0.938168	0.999993	0.0437	0.0331
	ENSMUSG00000111856	6530413G14Rik	processed_transcript	1897	10862	9605	10186	9976	11580	11114	8772	10192	11035	11099	9002	9418	10761	10778	10707	9867	10333.3	10379	10306	0.993	-0.01	0.952479	0.999993	0.0257	0.0375
	ENSMUSG00000097375	6720427I07Rik	lincRNA	5598	101	87	112	149	203	110	75	133	103	101	99	141	189	107	92	129	119.8	101	132	1.305	0.385	0.196821	0.999993	0.0695	0.0886
	ENSMUSG00000051506	Wdfy4	protein_coding	10552	68	55	142	145	125	140	38	181	69	64	125	137	116	136	46	175	108.57	86	122	1.417	0.503	0.190241	0.999993	0.1193	0.0915
	ENSMUSG00000071796	6820431F20Rik	transcribed_unprocessed_pseudogene	5006	195	269	304	190	276	193	241	205	198	311	269	179	256	187	294	198	236.66	259	223	0.86	-0.217	0.413556	0.999993	0.06	0.0688
	ENSMUSG00000116338	7530414M10Rik	lincRNA	1684	92	67	56	64	82	70	52	55	93	77	49	60	76	68	63	53	67.7	73	64	0.877	-0.189	0.55228	0.999993	0.0773	0.1073
	ENSMUSG00000073821	8030451A03Rik	processed_transcript	4083	87	53	159	134	91	95	24	102	88	61	141	127	85	92	29	99	90.17	97	86	0.892	-0.165	0.67918	0.999993	0.1341	0.0975
	ENSMUSG00000020205	Phlda1	protein_coding	2205	6346	2106	9566	10824	7058	12404	4376	6895	6447	2434	8454	10219	6559	12029	5341	6675	7269.72	5778	8165	1.413	0.499	0.135543	0.999993	0.0971	0.0364
	ENSMUSG00000105095	8430422M14Rik	TEC	822	172	148	198	151	207	117	126	145	175	171	175	143	192	113	154	140	157.91	174	148	0.856	-0.225	0.390145	0.999993	0.0562	0.0802
	ENSMUSG00000034587	8430429K09Rik	processed_transcript	2649	75	39	61	63	76	60	55	73	76	45	54	59	71	58	67	71	62.66	58	65	1.115	0.157	0.616061	0.999993	0.0716	0.1099
	ENSMUSG00000004730	Adgre1	protein_coding	3238	261	538	586	490	642	701	724	699	265	622	518	463	597	680	884	677	588.01	468	660	1.409	0.495	0.0763386	0.999993	0.0661	0.0472
	ENSMUSG00000097343	9030407P20Rik	processed_transcript	2398	132	114	119	108	144	175	107	100	134	132	105	102	134	170	131	97	125.49	124	127	1.024	0.035	0.902436	0.999993	0.0642	0.0872
	ENSMUSG00000053168	9030619P08Rik	transcribed_unprocessed_pseudogene	935	59	95	70	57	33	47	96	37	60	110	62	54	31	46	117	36	64.33	77	57	0.731	-0.452	0.28352	0.999993	0.1482	0.1093
	ENSMUSG00000038147	Cd84	protein_coding	6272	77	178	172	160	207	228	220	197	78	206	152	151	192	221	269	191	182.46	145	205	1.409	0.495	0.124285	0.999993	0.0846	0.0761
	ENSMUSG00000021451	Sema4d	protein_coding	7679	51	44	112	143	112	107	35	91	52	51	99	135	104	104	43	88	84.41	67	95	1.407	0.493	0.196489	0.999993	0.1151	0.0996
	ENSMUSG00000018986	Slfn3	protein_coding	3411	30	8	98	104	89	22	25	67	30	9	87	98	83	21	31	65	52.99	42	60	1.405	0.491	0.395028	0.999993	0.2734	0.1153
	ENSMUSG00000090330	9130221H12Rik	antisense	1577	2033	1222	2059	2015	1992	2111	1254	1834	2065	1412	1820	1902	1851	2047	1531	1775	1800.48	1766	1821	1.031	0.045	0.794488	0.999993	0.0259	0.0316
	ENSMUSG00000029417	Cxcl9	protein_coding	3016	4205	1664	7617	9048	6809	8195	2257	4841	4272	1923	6732	8542	6327	7947	2755	4686	5398.09	4309	6051	1.404	0.49	0.174856	0.999993	0.1135	0.0345
	ENSMUSG00000097100	9230104M06Rik	antisense	1963	463	384	524	329	311	389	267	445	470	444	463	311	289	377	326	431	388.84	459	347	0.755	-0.405	0.0660433	0.999993	0.0421	0.0562
	ENSMUSG00000070461	9230112E08Rik	sense_overlapping	3352	234	126	229	267	219	358	117	247	238	146	202	252	204	347	143	239	221.3	195	237	1.214	0.279	0.356699	0.999993	0.0768	0.0706
	ENSMUSG00000097145	9230114K14Rik	processed_transcript	2762	103	85	103	76	111	115	82	116	105	98	91	72	103	112	100	112	99.09	98	100	1.019	0.027	0.924296	0.999993	0.0605	0.0946
	ENSMUSG00000112489	9230116L04Rik	lincRNA	2019	131	118	95	105	98	98	87	95	133	136	84	99	91	95	106	92	104.6	118	97	0.822	-0.282	0.309302	0.999993	0.061	0.093
	ENSMUSG00000097403	9230116N13Rik	processed_transcript	3589	92	84	80	74	66	61	79	72	93	97	71	70	61	59	96	70	77.21	87	71	0.818	-0.29	0.338558	0.999993	0.0709	0.1029
	ENSMUSG00000091050	9330020H09Rik	antisense	2147	156	168	295	287	207	167	145	199	158	194	261	271	192	162	177	193	201.03	204	199	0.973	-0.04	0.884868	0.999993	0.0634	0.0733
	ENSMUSG00000107879	9330102E08Rik	translated_unprocessed_pseudogene	3923	266	128	233	187	251	231	112	215	270	148	206	177	233	224	137	208	200.34	208	196	0.941	-0.087	0.756556	0.999993	0.0671	0.0734
	ENSMUSG00000097842	9330104G04Rik	lincRNA	3510	85	58	58	112	101	74	47	41	86	67	51	106	94	72	57	40	71.63	68	74	1.083	0.115	0.750265	0.999993	0.104	0.1053
	ENSMUSG00000103502	9330121J05Rik	antisense	3009	34	111	78	49	80	19	46	48	35	128	69	46	74	18	56	46	59.17	77	48	0.628	-0.672	0.127541	0.999993	0.1642	0.112
	ENSMUSG00000097061	9330151L19Rik	bidirectional_promoter_lncRNA	2545	130	153	175	99	138	132	100	130	132	177	155	93	128	128	122	126	132.64	155	119	0.774	-0.369	0.157074	0.999993	0.0551	0.0855
	ENSMUSG00000056031	9330154J02Rik	processed_transcript	4057	19	9	66	69	57	22	22	42	19	10	58	65	53	21	27	41	36.87	29	41	1.398	0.483	0.344292	0.999993	0.202	0.1282
	ENSMUSG00000021298	Gpr132	protein_coding	2715	110	50	146	161	178	126	60	193	112	58	129	152	165	122	73	187	124.78	100	140	1.404	0.489	0.16067	0.999993	0.0981	0.0872
	ENSMUSG00000097177	9330159M07Rik	processed_transcript	5332	383	404	371	241	298	359	265	236	389	467	328	228	277	348	323	228	323.54	395	281	0.712	-0.49	0.041708	0.999993	0.0503	0.0607
	ENSMUSG00000072809	9330160F10Rik	antisense	2766	468	521	736	754	575	713	493	685	475	602	650	712	534	691	602	663	616.31	576	640	1.112	0.153	0.455803	0.999993	0.0359	0.0463
	ENSMUSG00000086448	9330162012Rik	bidirectional_promoter_lncRNA	3836	281	227	223	250	184	236	199	259	285	262	197	236	171	229	243	251	234.3	248	226	0.91	-0.136	0.586383	0.999993	0.0522	0.0691
	ENSMUSG00000109536	9330162G02Rik	TEC	30942	208	195	241	230	201	222	234	215	211	225	213	217	187	215	286	208	220.32	216	223	1.027	0.038	0.877187	0.999993	0.0503	0.0708
	ENSMUSG00000039133	9330171B17Rik	antisense	2075	92	71	82	52	81	75	51	86	93	82	72	49	75	73	62	83	73.82	82	68	0.83	-0.268	0.376173	0.999993	0.0706	0.1043
	ENSMUSG00000097194	9330175E14Rik	lincRNA	5938	88	52	79	107	109	118	45	96	89	60	70	101	101	114	55	93	85.49	73	93	1.273	0.348	0.279675	0.999993	0.0795	0.0993
	ENSMUSG00000097166	9330179D12Rik	antisense	1486	55	42	26	34	59	52	37	40	56	49	23	32	55	50	45	39	43.58	43	44	1.047	0.066	0.860094	0.999993	0.1042	0.1228
	ENSMUSG00000115149	9330188P03Rik	processed_transcript	4583	26	39	92	64	24	28	38	67	26	45	81	60	22	27	46	65	46.74	51	44	0.865	-0.209	0.633547	0.999993	0.1551	0.12
	ENSMUSG00000070605	Zfp992	protein_coding	4550	38	24	38	19	59	60	46	49	39	28	34	18	55	58	56	47	41.81	34	47	1.402	0.488	0.228471	0.999993	0.1186	0.1242
	ENSMUSG00000097073	9430037G07Rik	lincRNA	3767	53	44	60	39	45	39	34	27	54	51	53	37	42	38	41	26	42.73	53	37	0.7	-0.515	0.117701	0.999993	0.0773	0.1234
	ENSMUSG00000040829	Zmynd15	protein_coding	4409	97	146	280	359	199	265	150	248	99	169	247	339	185	257	183	240	214.84	172	241	1.402	0.488	0.130649	0.999993	0.0861	0.0714
	ENSMUSG00000100632	9430060I03Rik	antisense	1689	170	147	164	147	157	165	172	136	173	170	145	139	146	160	210	132	159.22	163	157	0.967	-0.049	0.85379	0.999993	0.0573	0.08
	ENSMUSG00000108402	9430064I24Rik	TEC	2669	1944	1655	1986	1778	2105	1691	1409	1797	1975	1912	1755	1679	1956	1640	1720	1740	1797.07	1881	1747	0.929	-0.106	0.482484	0.999993	0.0203	0.0316
	ENSMUSG00000036067	Slc2a6	protein_coding	3211	55	15	60	77	63	68	23	73	56	17	53	73	59	66	28	71	52.77	42	59	1.401	0.487	0.240849	0.999993	0.1317	0.1156
	ENSMUSG00000084808	9430091E24Rik	processed_transcript	1211	244	178	277	220	263	256	243	266	248	206	245	208	244	248	297	258	244.11	233	251	1.076	0.106	0.655617	0.999993	0.0463	0.068
	ENSMUSG00000112150	9530018F02Rik	bidirectional_promoter_lncRNA	2599	65	108	79	77	76	71	57	60	66	125	70	73	71	69	70	58	75.06	87	68	0.785	-0.348	0.267623	0.999993	0.0774	0.1038
	ENSMUSG00000097462	9530026P05Rik	antisense	5750	174	190	164	221	186	171	186	152	177	220	145	209	173	166	227	147	182.84	181	184	1.022	0.032	0.906532	0.999993	0.0595	0.076
	ENSMUSG00000096938	9530052E02Rik	processed_transcript	1849	1138	293	1158	981	1357	1204	387	1164	1156	339	1023	926	1261	1168	472	1127	934.01	839	991	1.18	0.239	0.486847	0.999993	0.1038	0.0388
	ENSMUSG00000049109	Themis	protein_coding	11682	68	27	76	20	47	83	37	210	69	31	67	19	44	80	45	203	69.87	56	78	1.4	0.486	0.392068	0.999993	0.2672	0.106
	ENSMUSG00000097006	9530082P21Rik	antisense	4842	1401	939	1437	1718	1674	1378	946	1330	1423	1085	1270	1622	1556	1336	1155	1288	1341.8	1259	1391	1.105	0.144	0.406062	0.999993	0.0259	0.034
	ENSMUSG00000059027	9630013D21Rik	processed_transcript	3142	1077	1084	1188	1080	1232	1115	1285	923	1094	1253	1050	1020	1145	1081	1568	894	1138.05	1132	1142	1.008	0.011	0.953073	0.999993	0.0329	0.036
	ENSMUSG00000086359	9630013K17Rik	antisense	1072	116	75	122	127	128	126	81	106	118	87	108	120	119	122	99	103	109.36	104	113	1.08	0.111	0.679085	0.999993	0.0554	0.0914
	ENSMUSG00000085631	9630028H03Rik	antisense	3639	81	54	110	75	103	97	67	122	82	62	97	71	96	94	82	118	87.8	80	92	1.139	0.188	0.536689	0.999993	0.0713	0.0985
	ENSMUSG00000087528	9830144P21Rik	processed_transcript	4889	1636	454	1435	1457	1266	1404	481	1214	1662	525	1268	1376	1176	1362	587	1175	1141.35	1152	1135	0.986	-0.021	0.946495	0.999993	0.0859	0.0359
	ENSMUSG00000097493	9930014A18Rik	processed_transcript	7043	115	254	306	192	202	87	183	202	117	294	270	181	188	84	223	196	194.13	227	174	0.769	-0.38	0.271841	0.999993	0.1047	0.0743
	ENSMUSG00000022667	Cd200r1	protein_coding	3348	20	43	46	62	46	57	48	44	20	50	41	59	43	55	59	43	46.05	37	52	1.398	0.483	0.188008	0.999993	0.0951	0.1208
	ENSMUSG00000066154	Mup3	protein_coding	1068	56	56	77	98	108	76	79	82	57	65	68	93	100	74	96	79	79.01	63	88	1.397	0.483	0.101731	0.999993	0.0629	0.102
	ENSMUSG00000031849	Comp	protein_coding	2967	578	486	279	1053	434	928	214	703	587	562	247	994	403	900	261	681	579.31	465	648	1.394	0.479	0.210797	0.999993	0.1262	0.0475
	ENSMUSG00000072620	Slfn2	protein_coding	1664	365	349	657	637	694	743	403	710	371	403	581	601	645	721	492	687	562.6	452	629	1.393	0.478	0.0348959	0.999993	0.0429	0.0481
	ENSMUSG00000110357	A030001D20Rik	antisense	1542	606	1024	2014	1788	1115	750	768	1373	616	1183	1780	1688	1036	727	937	1329	1162.12	1193	1143	0.959	-0.061	0.836981	0.999993	0.0789	0.0357
	ENSMUSG00000069136	A130006I12Rik	pseudogene	408	72	47	47	45	51	63	52	55	73	54	42	42	47	61	63	53	54.58	56	53	0.95	-0.074	0.823065	0.999993	0.0797	0.1148
	ENSMUSG00000072812	Ahnak2	protein_coding	14163	62	37	111	103	137	80	18	154	63	43	98	97	127	78	22	149	84.63	68	95	1.391	0.477	0.305285	0.999993	0.1772	0.0995
	ENSMUSG00000097643	A130051J06Rik	antisense	2618	327	327	497	394	403	328	309	435	332	378	439	372	374	318	377	421	376.52	383	372	0.972	-0.041	0.852606	0.999993	0.0411	0.057
	ENSMUSG00000087612	A230005M16Rik	antisense	1778	264	510	293	379	291	361	435	327	268	589	259	358	270	350	531	317	367.79	372	365	0.982	-0.027	0.930619	0.999993	0.0819	0.0576
	ENSMUSG00000097845	A230020J21Rik	antisense	1650	113	87	196	146	118	91	58	147	115	101	173	138	110	88	71	142	117.17	130	110	0.847	-0.239	0.446672	0.999993	0.0817	0.0892
	ENSMUSG00000087178	A230056P14Rik	processed_transcript	2354	280	252	252	265	274	291	230	253	284	291	223	250	255	282	281	245	263.88	266	263	0.987	-0.019	0.934956	0.999993	0.0436	0.0659
	ENSMUSG00000097692	A230060F14Rik	antisense	1889	183	199	173	151	188	175	181	186	186	230	153	143	175	170	221	180	182.09	190	178	0.937	-0.094	0.722745	0.999993	0.0576	0.0761
	ENSMUSG00000086877	A230072C01Rik	processed_transcript	1581	447	490	411	475	466	473	534	351	454	566	363	448	433	459	652	340	464.41	461	466	1.011	0.016	0.94796	0.999993	0.0521	0.0522
	ENSMUSG00000084771	A230072E10Rik	antisense	6252	115	93	125	115	139	122	91	98	117	107	110	109	129	118	111	95	112.1	111	112	1.007	0.01	0.968183	0.999993	0.0532	0.0907
	ENSMUSG00000055818	A230083G16Rik	antisense	991	74	33	80	91	80	58	22	56	75	38	71	86	74	56	27	54	60.2	61	59	0.971	-0.042	0.912673	0.999993	0.1173	0.111
	ENSMUSG00000097381	A230087F16Rik	antisense	2880	1274	921	1818	1793	1485	1520	683	1471	1294	1064	1607	1693	1380	1474	834	1424	1346.22	1322	1361	1.03	0.042	0.844204	0.999993	0.0406	0.034
	ENSMUSG00000087026	A230103J11Rik	processed_transcript	2132	851	616	844	773	849	852	506	773	865	712	746	730	789	826	618	748	754.15	774	742	0.959	-0.06	0.748522	0.999993	0.0307	0.0425
	ENSMUSG00000096929	A330023F24Rik	processed_transcript	9354	48	28	82	73	74	47	16	50	49	32	72	69	69	46	20	48	50.6	51	50	0.981	-0.027	0.947075	0.999993	0.1324	0.117
	ENSMUSG00000085615	A330035P11Rik	lincRNA	3203	96	88	130	82	100	109	93	103	98	102	115	77	93	106	114	100	100.42	105	98	0.933	-0.101	0.712676	0.999993	0.0578	0.0942
	ENSMUSG00000086213	A330040F15Rik	processed_transcript	2323	77	169	108	80	122	109	165	88	78	195	95	76	113	106	201	85	118.77	123	116	0.945	-0.082	0.827582	0.999993	0.1187	0.0891
	ENSMUSG00000087466	A330041J22Rik	antisense	1825	3299	2471	3895	2130	2612	3064	2175	2691	3352	2855	3442	2011	2427	2971	2655	2605	2789.82	3216	2534	0.788	-0.344	0.0460264	0.999993	0.027	0.0309
	ENSMUSG00000114210	A330084C13Rik	antisense	3431	491	266	645	447	280	481	215	504	499	307	570	422	260	466	262	488	409.4	459	380	0.828	-0.273	0.333998	0.999993	0.0705	0.055
	ENSMUSG00000097666	A330094K24Rik	lincRNA	1269	96	141	165	174	123	194	107	145	98	163	146	164	114	188	131	140	143	136	147	1.09	0.125	0.661547	0.999993	0.0657	0.0832
	ENSMUSG00000026697	Myoc	protein_coding	2074	35	64	63	53	128	29	27	157	36	74	56	50	119	28	33	152	68.4	55	76	1.391	0.476	0.348013	0.999993	0.2102	0.1067
	ENSMUSG00000085315	A430018G15Rik	processed_transcript	1713	183	213	205	172	242	208	197	149	186	246	181	162	225	202	240	144	198.36	204	195	0.953	-0.07	0.795887	0.999993	0.0604	0.0737
	ENSMUSG00000104507	A430027H14Rik	antisense	1467	243	169	290	193	205	227	150	293	247	195	256	182	190	220	183	284	219.75	233	212	0.91	-0.136	0.597067	0.999993	0.0558	0.0708
	ENSMUSG00000025140	Pycr1	protein_coding	3935	90	90	130	160	147	150	103	166	91	104	115	151	137	145	126	161	128.73	103	144	1.391	0.476	0.0700592	0.999993	0.0522	0.0864
	ENSMUSG00000087305	A430035B10Rik	processed_transcript	5056	81	123	92	82	120	71	102	102	82	142	81	77	112	69	124	99	98.34	102	96	0.945	-0.081	0.798482	0.999993	0.0811	0.095
	ENSMUSG00000090564	A430057M04Rik	antisense	5274	480	446	416	489	568	502	426	487	488	515	368	462	528	487	520	471	479.8	457	494	1.081	0.112	0.590685	0.999993	0.0369	0.0515
	ENSMUSG00000000290	Itgb2	protein_coding	3052	580	638	1046	1204	1142	1309	530	1127	589	737	924	1137	1061	1269	647	1091	932.02	750	1041	1.388	0.473	0.0396625	0.999993	0.045	0.0389
	ENSMUSG00000006462	A530013C23Rik	lincRNA	5964	86	120	64	55	94	69	123	82	87	139	57	52	87	67	150	79	89.79	94	87	0.925	-0.112	0.768217	0.999993	0.1205	0.098
	ENSMUSG00000034116	Vav1	protein_coding	3688	62	91	104	144	128	138	69	131	63	105	92	136	119	134	84	127	107.48	87	120	1.387	0.472	0.110917	0.999993	0.0669	0.092
	ENSMUSG00000072847	A530017D24Rik	lincRNA	2614	122	134	141	136	162	170	132	174	124	155	125	128	151	165	161	168	147.09	135	155	1.151	0.203	0.43397	0.999993	0.053	0.0824
	ENSMUSG00000097124	A530020G20Rik	antisense	3773	729	622	629	617	680	665	441	518	741	719	556	583	632	645	538	501	614.29	672	580	0.864	-0.211	0.293257	0.999993	0.0352	0.0463
	ENSMUSG00000046764	A530053G22Rik	processed_transcript	5085	768	1241	762	781	783	840	931	736	780	1434	673	737	728	815	1136	712	877.01	962	826	0.858	-0.221	0.37255	0.999993	0.0548	0.0399
	ENSMUSG00000085112	A530072M11Rik	processed_transcript	1852	64	72	76	63	84	99	75	65	65	83	67	59	78	96	92	63	75.42	72	78	1.081	0.112	0.716344	0.999993	0.072	0.1037
	ENSMUSG00000097322	A530083I20Rik	processed_transcript	7684	62	60	59	51	55	52	63	50	63	69	52	48	51	50	77	48	57.43	61	55	0.893	-0.163	0.605961	0.999993	0.0736	0.1131
	ENSMUSG00000086725	A630052C17Rik	processed_transcript	2203	218	179	225	180	282	224	197	240	221	207	199	170	262	217	240	232	218.65	209	224	1.073	0.102	0.68197	0.999993	0.0508	0.071
	ENSMUSG00000097160	A630072L19Rik	antisense	4663	73	89	196	162	148	79	61	177	74	103	173	153	138	77	74	171	120.39	117	123	1.049	0.07	0.847198	0.999993	0.1093	0.0884
	ENSMUSG00000101013	A630072M18Rik	antisense	5410	461	406	569	497	428	569	297	505	468	469	503	469	398	552	363	489	463.81	480	454	0.946	-0.08	0.707687	0.999993	0.0392	0.0522
	ENSMUSG00000084846	A730011C13Rik	antisense	2234	544	331	500	572	533	513	341	446	553	382	442	540	495	497	416	432	469.73	459	476	1.037	0.053	0.805283	0.999993	0.0393	0.0519
	ENSMUSG00000085566	A730017L22Rik	processed_transcript	6012	299	143	269	273	277	209	170	236	304	165	238	258	257	203	207	228	232.57	236	231	0.979	-0.031	0.906267	0.999993	0.0566	0.0692
	ENSMUSG00000044522	A730020M07Rik	lincRNA	2687	79	44	91	41	49	65	58	32	80	51	80	39	46	63	71	31	57.57	70	50	0.703	-0.509	0.145638	0.999993	0.0963	0.1128
	ENSMUSG00000085649	A730032A03Rik	antisense	2153	132	38	151	98	147	102	91	133	134	44	133	93	137	99	111	129	109.92	104	114	1.09	0.125	0.718756	0.999993	0.0981	0.0912
	ENSMUSG00000079333	Gm11096	protein_coding	45	78	28	46	81	81	84	27	88	79	32	41	76	75	81	33	85	62.95	51	70	1.386	0.471	0.227559	0.999993	0.1172	0.1095
	ENSMUSG00000097756	A730056A06Rik	antisense	2776	145	69	144	116	105	189	71	136	147	80	127	110	98	183	87	132	120.37	118	122	1.03	0.043	0.893625	0.999993	0.0841	0.0884
	ENSMUSG00000053588	A730061H03Rik	bidirectional_promoter_lncRNA	1312	313	243	305	246	321	278	261	248	318	281	270	232	298	270	319	240	278.39	290	272	0.938	-0.092	0.69087	0.999993	0.0445	0.0645
	ENSMUSG00000112639	A730063M14Rik	lincRNA	1770	27	86	47	42	69	44	50	27	27	99	42	40	64	43	61	26	50.24	56	47	0.836	-0.259	0.546375	0.999993	0.1483	0.1179
	ENSMUSG00000022523	Fgf12	protein_coding	6203	49	31	33	80	10	122	9	52	50	36	29	76	9	118	11	50	47.4	38	53	1.385	0.47	0.450643	0.999993	0.3184	0.1194
	ENSMUSG00000086693	A730081D07Rik	antisense	1804	2395	1070	1898	2075	1486	2471	949	2012	2433	1236	1677	1959	1381	2396	1158	1948	1773.66	1782	1768	0.992	-0.011	0.963505	0.999993	0.0535	0.0317
	ENSMUSG00000093598	A730085K08Rik	antisense	2013	1334	1234	1424	1583	1611	1651	1338	1566	1355	1426	1259	1495	1497	1601	1633	1516	1472.68	1347	1548	1.15	0.202	0.184785	0.999993	0.0199	0.0331
	ENSMUSG00000052396	Mogat2	protein_coding	1835	723	353	525	866	811	894	488	691	735	408	464	818	754	867	596	669	663.65	536	741	1.383	0.468	0.0462364	0.999993	0.0466	0.0448
	ENSMUSG00000111329	A830035O19Rik	antisense	1898	769	438	865	763	792	728	401	744	781	506	764	720	736	706	489	720	677.98	684	674	0.986	-0.02	0.925968	0.999993	0.042	0.0444
	ENSMUSG00000097413	A830052D11Rik	lincRNA	1678	767	574	754	770	645	947	514	720	779	663	666	727	599	918	627	697	709.74	703	714	1.016	0.022	0.912102	0.999993	0.0355	0.0436
	ENSMUSG00000091890	A830073O21Rik	TEC	3096	84	118	134	61	103	123	75	104	85	136	118	58	96	119	92	101	100.62	113	93	0.821	-0.285	0.351226	0.999993	0.0758	0.0942
	ENSMUSG00000087132	A930001C03Rik	processed_transcript	2649	5694	2158	5837	6136	6541	6924	3363	5646	5785	2494	5159	5793	6078	6715	4105	5466	5199.18	4479	5631	1.257	0.33	0.179848	0.999993	0.0533	0.0343
	ENSMUSG00000017146	Brca1	protein_coding	8533	64	56	108	105	84	133	82	118	65	65	95	99	78	129	100	114	93.21	75	104	1.382	0.467	0.123421	0.999993	0.0693	0.0966
	ENSMUSG00000054426	A930005H10Rik	processed_transcript	2385	123	167	148	194	157	136	143	160	125	193	131	183	146	132	175	155	154.89	150	158	1.058	0.082	0.762852	0.999993	0.0592	0.0809
	ENSMUSG00000103001	A930005N03Rik	TEC	1247	1235	629	1130	986	1200	1313	579	1191	1255	727	999	931	1115	1273	707	1153	1019.9	994	1036	1.043	0.06	0.786697	0.999993	0.0437	0.0375
	ENSMUSG00000052974	Cyp2f2	protein_coding	2025	528	162	320	601	889	277	325	269	536	187	283	567	826	269	397	260	415.71	335	464	1.382	0.467	0.231131	0.999993	0.1306	0.0547
	ENSMUSG00000097855	A930007I19Rik	antisense	4897	58	44	45	63	46	75	56	35	59	51	40	59	43	73	68	34	53.34	50	55	1.112	0.153	0.666104	0.999993	0.0927	0.1156
	ENSMUSG00000054181	A930012O16Rik	processed_transcript	1541	108	99	133	81	130	122	120	102	110	114	118	76	121	118	146	99	112.81	114	112	0.983	-0.025	0.929731	0.999993	0.0641	0.0905
	ENSMUSG00000092368	A930015D03Rik	antisense	1111	177	167	250	308	240	172	164	237	180	193	221	291	223	167	200	229	212.99	198	222	1.122	0.166	0.525612	0.999993	0.0562	0.0717
	ENSMUSG00000037126	Psd	protein_coding	7636	1206	165	1786	2155	1643	2024	275	1069	1225	191	1578	2035	1527	1963	336	1035	1236.12	998	1379	1.381	0.466	0.372044	0.999993	0.2374	0.0349
	ENSMUSG00000114796	A930028N01Rik	antisense	422	5172	3662	5153	4058	5233	5270	3956	4711	5254	4232	4554	3831	4863	5111	4828	4561	4654.23	4680	4639	0.991	-0.013	0.940054	0.999993	0.0261	0.0335
	ENSMUSG00000096988	A930029G22Rik	lincRNA	1710	83	91	75	83	91	68	69	68	84	105	66	78	85	66	84	66	79.33	85	76	0.891	-0.166	0.576486	0.999993	0.068	0.102
	ENSMUSG00000018899	Irf1	protein_coding	3976	23086	6524	29375	34840	33869	30723	13101	21255	23453	7539	25961	32893	31473	29794	15990	20576	23460.1	18984	26145	1.377	0.462	0.157136	0.999993	0.093	0.0358
	ENSMUSG00000109408	A930037H05Rik	processed_transcript	9082	461	256	673	635	675	474	252	569	468	296	595	600	627	460	308	551	487.97	453	509	1.123	0.168	0.542905	0.999993	0.0657	0.0511
	ENSMUSG00000001281	Itgb7	protein_coding	2770	65	124	132	246	245	102	57	122	66	143	117	232	228	99	70	118	134.06	109	149	1.377	0.461	0.248723	0.999993	0.1323	0.0851
	ENSMUSG00000103149	AA914427	TEC	1166	200	96	352	191	231	355	104	251	203	111	311	180	215	344	127	243	216.8	208	222	1.063	0.089	0.802389	0.999993	0.1078	0.0711
	ENSMUSG00000020143	Dock2	protein_coding	11425	197	230	379	372	443	421	220	410	200	266	335	351	412	408	269	397	329.68	267	367	1.376	0.46	0.0689745	0.999993	0.0528	0.0602
	ENSMUSG00000040329	Il7	protein_coding	5664	321	194	302	443	380	537	189	361	326	224	267	418	353	521	231	349	336.18	272	374	1.375	0.459	0.0943208	0.999993	0.0629	0.0597
	ENSMUSG00000034570	Inpp5j	protein_coding	5092	100	63	80	131	176	107	75	81	102	73	71	124	164	104	92	78	100.76	82	112	1.375	0.459	0.14976	0.999993	0.0786	0.094
	ENSMUSG00000038508	Gdf15	protein_coding	1852	903	764	1463	1443	1059	1086	2304	898	917	883	1293	1362	984	1053	2812	869	1271.78	1031	1416	1.373	0.457	0.148161	0.999993	0.0865	0.0346
	ENSMUSG00000022180	Slc7a8	protein_coding	5005	845	459	745	739	765	1548	468	1242	858	530	658	698	711	1501	571	1202	841.33	682	937	1.373	0.457	0.118079	0.999993	0.0735	0.0405
	ENSMUSG00000004110	Cacna1e	protein_coding	25228	311	195	220	228	557	323	160	454	316	225	194	215	518	313	195	440	302.07	245	336	1.372	0.456	0.163541	0.999993	0.0904	0.0624
	ENSMUSG00000078945	Naip2	protein_coding	4846	189	144	251	322	219	362	127	322	192	166	222	304	204	351	155	312	238.19	193	265	1.37	0.455	0.12282	0.999993	0.0716	0.0686
	ENSMUSG00000021125	Arg2	protein_coding	1428	33	29	44	57	56	42	47	40	34	34	39	54	52	41	57	39	43.57	36	49	1.369	0.453	0.182975	0.999993	0.0776	0.1227
	ENSMUSG00000015312	Gadd45b	protein_coding	1589	9933	6055	13131	16889	12015	17681	10137	9138	10091	6997	11605	15945	11165	17147	12373	8846	11771.1	9564	13095	1.369	0.453	0.0538417	0.999993	0.0482	0.0375
	ENSMUSG00000037921	Ddx60	protein_coding	8684	105	140	168	180	265	156	156	199	107	162	148	170	246	151	190	193	170.93	139	190	1.368	0.453	0.103799	0.999993	0.0616	0.0779
	ENSMUSG00000032285	Dnaja4	protein_coding	3589	951	1267	1608	1408	1137	956	3612	1096	966	1464	1421	1329	1057	927	4409	1061	1579.24	1284	1757	1.368	0.452	0.270146	0.999993	0.1462	0.0325
	ENSMUSG00000068227	Il2rb	protein_coding	4287	24	36	56	108	71	20	15	59	24	42	49	102	66	19	18	57	47.28	38	52	1.367	0.451	0.374179	0.999993	0.2049	0.1194
	ENSMUSG00000035274	Tpbg	protein_coding	3828	37	17	113	100	109	48	26	88	38	20	100	94	101	47	32	85	64.53	53	72	1.365	0.449	0.353445	0.999993	0.1905	0.1085
	ENSMUSG00000042589	Cux2	protein_coding	10082	713	467	438	1029	346	1258	288	916	724	540	387	971	322	1220	352	887	675.29	550	750	1.364	0.448	0.238425	0.999993	0.1245	0.0445
	ENSMUSG00000040552	C3ar1	protein_coding	4305	234	270	528	414	528	482	360	540	238	312	467	391	491	467	439	523	415.93	339	462	1.363	0.447	0.0738055	0.999993	0.0521	0.0547
	ENSMUSG00000078867	Gm14418	protein_coding	2441	79	63	73	118	102	100	99	73	80	73	65	111	95	97	121	71	89.03	73	99	1.363	0.447	0.136207	0.999993	0.0669	0.0981
	ENSMUSG00000015355	Cd48	protein_coding	1189	24	81	51	68	76	42	94	81	24	94	45	64	71	41	115	78	66.47	54	74	1.359	0.442	0.300391	0.999993	0.144	0.1081
	ENSMUSG00000027832	Ptx3	protein_coding	2682	13844	2647	21031	20578	17076	23550	6911	14795	14064	3059	18587	19428	15868	22838	8435	14323	14575.3	11903	16178	1.359	0.443	0.275446	0.999993	0.1441	0.0373
	ENSMUSG00000063193	Cd300lb	protein_coding	2917	56	74	156	127	164	132	100	117	57	86	138	120	152	128	122	113	114.49	94	127	1.357	0.44	0.159678	0.999993	0.0768	0.09
	ENSMUSG00000015947	Fcgr1	protein_coding	2589	46	47	41	65	70	47	58	69	47	54	36	61	65	46	71	67	55.86	46	62	1.356	0.439	0.175366	0.999993	0.0735	0.1139
	ENSMUSG00000054855	Rnd1	protein_coding	2967	1673	1662	4480	5729	2491	4486	2087	2563	1700	1920	3959	5409	2315	4350	2547	2481	3085.24	2526	3420	1.354	0.437	0.163939	0.999993	0.0859	0.0312
	ENSMUSG00000039347	Atp6v0e2	protein_coding	2381	1773	2910	3505	4063	3492	4548	2868	3754	1801	3363	3098	3836	3245	4411	3501	3634	3360.95	2754	3725	1.353	0.436	0.0366705	0.999993	0.0378	0.0315
	ENSMUSG00000028037	Ifi44	protein_coding	6129	37	89	117	158	187	50	83	79	38	103	103	149	174	48	101	76	99.13	81	110	1.352	0.435	0.305108	0.999993	0.1472	0.0946
	ENSMUSG00000026980	Ly75	protein_coding	6905	77	48	69	106	80	124	48	88	78	55	61	100	74	120	59	85	79.14	65	88	1.352	0.436	0.181581	0.999993	0.0802	0.1019
	ENSMUSG00000076441	Ass1	protein_coding	2414	417	304	340	479	184	1093	221	483	424	351	300	452	171	1060	270	468	436.99	358	484	1.351	0.434	0.30266	0.999993	0.1528	0.0535
	ENSMUSG00000024053	Emilin2	protein_coding	5505	439	528	963	1110	1194	698	428	967	446	610	851	1048	1110	677	522	936	775.02	636	859	1.35	0.433	0.107928	0.999993	0.0624	0.042
	ENSMUSG00000054342	Kcnn4	protein_coding	5115	83	119	203	203	193	210	110	201	84	138	179	192	179	204	134	195	163.09	134	181	1.35	0.433	0.144818	0.999993	0.0711	0.0793
	ENSMUSG00000032122	Slc37a2	protein_coding	6643	262	300	387	370	530	504	276	495	266	347	342	349	493	489	337	479	387.69	318	429	1.35	0.432	0.0700997	0.999993	0.0473	0.0563
	ENSMUSG00000032548	Slco2a1	protein_coding	13545	127	115	304	429	244	149	77	335	129	133	269	405	227	144	94	324	215.64	177	239	1.35	0.433	0.294652	0.999993	0.145	0.0713
	ENSMUSG00000030142	Clec4e	protein_coding	4965	63	76	77	99	99	119	85	92	64	88	68	93	92	115	104	89	89.19	73	99	1.349	0.432	0.134705	0.999993	0.0613	0.0981
	ENSMUSG00000062593	Gm49339	protein_coding	1990	370	267	496	477	539	665	357	510	376	309	438	450	501	645	436	494	456.04	374	505	1.349	0.431	0.0557651	0.999993	0.0423	0.0526
	ENSMUSG00000032690	Oas2	protein_coding	4451	55	79	145	150	151	64	122	132	56	91	128	142	140	62	149	128	112	92	124	1.349	0.432	0.217364	0.999993	0.0983	0.0907
	ENSMUSG00000074480	Mex3a	protein_coding	5778	64	21	220	189	157	88	64	157	65	24	194	178	146	85	78	152	115.44	94	128	1.348	0.431	0.373446	0.999993	0.1973	0.0896
	ENSMUSG00000050737	Ptges	protein_coding	3931	1767	1134	2603	2973	2673	3281	1413	2011	1795	1310	2301	2807	2484	3182	1725	1947	2193.75	1802	2429	1.348	0.43	0.0585901	0.999993	0.0449	0.0308
	ENSMUSG00000047842	Diras2	protein_coding	4786	150	94	159	156	133	271	118	232	152	109	141	147	124	263	144	225	162.98	134	181	1.347	0.43	0.166971	0.999993	0.0786	0.0793
	ENSMUSG00000033355	Rtp4	protein_coding	2131	549	419	648	1131	1058	498	373	650	558	484	573	1068	983	483	455	629	654.13	538	724	1.345	0.428	0.130788	0.999993	0.0686	0.0451
	ENSMUSG00000029254	Stap1	protein_coding	6215	46	29	53	44	66	72	32	76	47	34	47	42	61	70	39	74	51.55	43	57	1.345	0.428	0.223435	0.999993	0.0888	0.1165
	ENSMUSG00000041642	Kif21b	protein_coding	12184	947	206	713	820	987	1278	178	984	962	238	630	774	917	1239	217	953	741.35	610	820	1.344	0.427	0.328109	0.999993	0.1655	0.0428
	ENSMUSG00000018930	Ccl4	protein_coding	660	43	135	80	142	72	110	179	81	44	156	71	134	67	107	218	78	109.37	90	121	1.342	0.424	0.327712	0.999993	0.1551	0.0917
	ENSMUSG00000021423	Ly86	protein_coding	3632	50	110	90	127	111	88	120	124	51	127	80	120	103	85	146	120	104.04	86	115	1.342	0.424	0.199541	0.999993	0.0857	0.0931
	ENSMUSG00000013584	Aldh1a2	protein_coding	2264	31	31	43	53	66	48	19	55	31	36	38	50	61	47	23	53	42.46	35	47	1.34	0.422	0.256958	0.999993	0.0977	0.1234
	ENSMUSG00000030789	Itgax	protein_coding	4803	616	378	685	858	689	1138	315	813	626	437	605	810	640	1104	384	787	674.18	556	745	1.34	0.422	0.132312	0.999993	0.0675	0.0445
	ENSMUSG00000032000	Birc3	protein_coding	5009	1231	752	2523	2666	2084	2381	929	1876	1251	869	2230	2517	1937	2309	1134	1816	1757.75	1450	1943	1.339	0.422	0.132765	0.999993	0.0684	0.0317
	ENSMUSG00000036306	Lzts1	protein_coding	6802	231	87	215	271	231	268	129	294	235	101	190	256	215	260	157	285	212.21	175	235	1.338	0.42	0.172838	0.999993	0.0786	0.0717
	ENSMUSG00000031995	St14	protein_coding	7637	23	14	70	52	48	43	27	62	23	16	62	49	45	42	33	60	41.22	34	46	1.338	0.42	0.325148	0.999993	0.1365	0.1243
	ENSMUSG00000078864	Gm14322	protein_coding	1254	49	48	52	65	55	82	64	69	50	55	46	61	51	80	78	67	61.01	50	67	1.336	0.418	0.185354	0.999993	0.0704	0.1109
	ENSMUSG00000051373	Plpp7	protein_coding	2078	110	154	141	180	159	224	145	215	112	178	125	170	148	217	177	208	166.79	138	184	1.335	0.416	0.132635	0.999993	0.061	0.0787
	ENSMUSG00000039457	Ppl	protein_coding	6893	17	31	50	64	67	15	17	60	17	36	44	60	62	15	21	58	39.17	32	43	1.334	0.415	0.399671	0.999993	0.1885	0.1262
	ENSMUSG00000031877	Ces2g	protein_coding	3574	56	62	180	179	161	72	72	169	57	72	159	169	150	70	88	164	115.94	96	128	1.332	0.413	0.288436	0.999993	0.1245	0.0895
	ENSMUSG00000042734	Ttc9	protein_coding	4778	51	69	97	123	41	179	44	104	52	80	86	116	38	174	54	101	87.43	73	97	1.332	0.414	0.335105	0.999993	0.1502	0.0986
	ENSMUSG00000029925	Tbxas1	protein_coding	9094	76	110	135	134	180	164	101	144	77	127	119	127	167	159	123	139	129.89	108	143	1.328	0.409	0.145096	0.999993	0.0612	0.0861
	ENSMUSG00000006638	Abhd1	polymorphic_pseudogene	1352	540	471	529	591	612	716	368	537	549	544	468	558	569	694	449	520	543.8	520	558	1.074	0.103	0.626036	0.999993	0.0378	0.0488
	ENSMUSG00000018774	Cd68	protein_coding	1257	676	701	1090	893	1272	1332	785	1194	687	810	963	843	1182	1292	958	1156	986.37	820	1086	1.324	0.405	0.0410234	0.999993	0.0335	0.038
	ENSMUSG00000030166	Rad52	protein_coding	5752	454	290	556	656	675	609	441	485	461	335	491	619	627	591	538	470	516.58	429	569	1.324	0.405	0.0611166	0.999993	0.0391	0.0499
	ENSMUSG00000085042	Abhd11os	transcribed_unitary_pseudogene	701	94	80	105	114	103	124	53	123	95	92	93	108	96	120	65	119	98.51	93	102	1.087	0.12	0.682425	0.999993	0.0667	0.0947
	ENSMUSG00000020363	Gfpt2	protein_coding	5591	955	489	1854	2170	1858	1486	356	1387	970	565	1639	2049	1727	1441	435	1343	1270.93	1058	1399	1.322	0.403	0.284735	0.999993	0.1236	0.0346
	ENSMUSG00000048163	Selplg	protein_coding	4272	170	262	309	340	363	299	265	390	173	303	273	321	337	290	323	378	299.73	250	330	1.322	0.403	0.103752	0.999993	0.0504	0.0626
	ENSMUSG00000039131	Gipc2	protein_coding	3839	129	59	80	189	84	162	67	102	131	68	71	178	78	157	82	99	108.01	90	119	1.321	0.402	0.264793	0.999993	0.1048	0.0918
	ENSMUSG00000027075	Slc43a1	protein_coding	5716	141	239	227	264	342	212	294	241	143	276	201	249	318	206	359	233	248.1	207	273	1.321	0.402	0.159049	0.999993	0.0672	0.0676
	ENSMUSG00000046441	Cmtr2	protein_coding	4115	81	98	116	131	139	125	119	141	82	113	103	124	129	121	145	136	119.23	99	131	1.32	0.4	0.134964	0.999993	0.0543	0.0888
	ENSMUSG00000039720	Got1l1	protein_coding	1822	39	43	35	52	24	63	50	73	40	50	31	49	22	61	61	71	48.05	40	53	1.32	0.4	0.309551	0.999993	0.1149	0.1193
	ENSMUSG00000040189	Ccdc114	protein_coding	6086	50	50	87	101	81	79	70	79	51	58	77	95	75	77	85	76	74.33	62	82	1.319	0.4	0.186802	0.999993	0.0667	0.104
	ENSMUSG00000015340	Cybb	protein_coding	5808	346	438	722	818	669	623	423	800	352	506	638	772	622	604	516	774	598.08	499	658	1.319	0.4	0.0933278	0.999993	0.048	0.0469
	ENSMUSG00000026600	Soat1	protein_coding	9791	118	130	296	207	248	223	192	304	120	150	262	195	230	216	234	294	212.81	177	234	1.318	0.399	0.174722	0.999993	0.071	0.0717
	ENSMUSG00000053702	Nebl	protein_coding	15235	34	29	47	52	24	69	21	79	35	34	42	49	22	67	26	76	43.75	37	48	1.316	0.396	0.355965	0.999993	0.1393	0.1223
	ENSMUSG00000037572	Wdhd1	protein_coding	7349	54	41	59	74	76	60	53	78	55	47	52	70	71	58	65	76	61.66	51	68	1.316	0.396	0.190403	0.999993	0.0637	0.1104
	ENSMUSG00000071984	Fndc1	protein_coding	9870	550	526	1124	1184	1671	525	330	1190	559	608	993	1118	1553	509	403	1152	861.81	720	947	1.315	0.395	0.270402	0.999993	0.1118	0.0401
	ENSMUSG00000073676	Hspe1	protein_coding	1474	2419	2663	2868	2881	2879	2917	5778	2489	2458	3077	2535	2720	2675	2829	7052	2410	3219.42	2690	3537	1.315	0.395	0.189993	0.999993	0.0794	0.0313
	ENSMUSG00000112148	Lilrb4a	protein_coding	5227	448	307	605	526	646	790	421	591	455	355	535	497	600	766	514	572	536.7	448	590	1.315	0.395	0.0823073	0.999993	0.0435	0.0491
	ENSMUSG00000081769	Gm12216	protein_coding	2647	217	241	199	334	337	312	255	241	220	278	176	315	313	303	311	233	268.8	225	295	1.314	0.394	0.112024	0.999993	0.05	0.0654
	ENSMUSG00000024235	Map3k8	protein_coding	4504	1082	673	1477	1643	1488	1747	992	1171	1099	778	1305	1551	1383	1694	1211	1134	1269.34	1061	1395	1.314	0.394	0.0492525	0.999993	0.0344	0.0346
	ENSMUSG00000032020	Ubash3b	protein_coding	7326	80	66	137	146	122	129	53	175	81	76	121	138	113	125	65	169	111.13	93	122	1.314	0.394	0.232923	0.999993	0.0866	0.0909
	ENSMUSG00000050493	Fam167b	protein_coding	959	26	58	98	114	126	31	48	83	26	67	87	108	117	30	59	80	71.72	60	79	1.311	0.391	0.382273	0.999993	0.1623	0.1051
	ENSMUSG00000027995	Tlr2	protein_coding	3014	617	351	771	902	679	879	558	757	627	406	681	852	631	852	681	733	682.84	571	750	1.311	0.391	0.0770138	0.999993	0.0415	0.0443
	ENSMUSG00000050357	Carmil2	protein_coding	5487	41	26	80	81	101	61	22	57	42	30	71	76	94	59	27	55	56.74	48	62	1.31	0.389	0.341515	0.999993	0.1299	0.113
	ENSMUSG00000005237	Dnah2	protein_coding	14968	37	42	60	85	70	68	36	50	38	49	53	80	65	66	44	48	55.34	47	61	1.31	0.39	0.244448	0.999993	0.0804	0.1141
	ENSMUSG00000009185	Ccl8	protein_coding	511	43	141	130	145	156	129	137	130	44	163	115	137	145	125	167	126	127.69	107	140	1.308	0.387	0.269742	0.999993	0.0998	0.0867
	ENSMUSG00000021728	Emb	protein_coding	6906	250	349	465	584	662	379	311	428	254	403	411	551	615	368	380	414	424.53	356	466	1.308	0.387	0.136514	0.999993	0.0571	0.0542
	ENSMUSG00000045502	Hcar2	protein_coding	1930	4495	2119	5044	6001	6069	6147	3466	3642	4567	2449	4458	5666	5640	5961	4230	3526	4561.95	3825	5005	1.308	0.388	0.0983397	0.999993	0.0482	0.0334
	ENSMUSG00000050578	Mmp13	protein_coding	2673	36	62	78	130	59	50	93	49	37	72	69	123	55	48	114	47	70.52	59	77	1.308	0.387	0.342409	0.999993	0.1317	0.106
	ENSMUSG00000029055	Plch2	protein_coding	8112	613	129	339	573	276	918	120	519	623	149	300	541	256	890	146	502	426	357	467	1.308	0.388	0.418513	0.999993	0.1997	0.0541
	ENSMUSG00000090125	Pou3f1	protein_coding	3849	43	27	92	116	68	44	55	62	44	31	81	110	63	43	67	60	62.34	52	69	1.308	0.387	0.324162	0.999993	0.1197	0.1099
	ENSMUSG00000061207	Stk19	protein_coding	3155	1246	808	1198	1709	1502	2087	814	1105	1266	934	1059	1613	1396	2024	994	1070	1294.33	1086	1419	1.307	0.386	0.0855981	0.999993	0.0435	0.0344
	ENSMUSG00000037548	H2-DMb2	protein_coding	1747	147	80	105	176	101	236	73	154	149	92	93	166	94	229	89	149	132.71	111	145	1.305	0.384	0.266774	0.999993	0.0974	0.0854
	ENSMUSG00000044162	Tnip3	protein_coding	10916	124	69	173	150	174	186	86	199	126	80	153	142	162	180	105	193	142.49	120	156	1.305	0.384	0.20526	0.999993	0.0737	0.0832
	ENSMUSG00000087408	Cers1	protein_coding	3171	45	22	66	91	74	53	21	52	46	25	58	86	69	51	26	50	51.44	43	56	1.304	0.383	0.346503	0.999993	0.1268	0.1164
	ENSMUSG00000037474	Dtl	protein_coding	13709	128	72	142	136	193	175	92	152	130	83	125	128	179	170	112	147	134.45	113	147	1.304	0.383	0.179657	0.999993	0.064	0.085
	ENSMUSG00000079055	Slc8a3	protein_coding	5332	95	62	59	111	81	125	67	98	97	72	52	105	75	121	82	95	87.28	74	96	1.304	0.383	0.228723	0.999993	0.0774	0.0987
	ENSMUSG00000118489	AC099860.1	processed_pseudogene	1444	218	179	195	155	157	214	146	183	221	207	172	146	146	208	178	177	181.97	200	171	0.855	-0.227	0.374585	0.999993	0.0541	0.0761
	ENSMUSG00000115902	AC113595.1	antisense	3589	58	124	187	142	121	71	92	105	59	143	165	134	112	69	112	102	112.1	122	106	0.864	-0.211	0.537171	0.999993	0.0982	0.0907
	ENSMUSG00000118106	AC115752.1	TEC	2276	583	474	566	540	483	673	454	550	592	548	500	510	449	653	554	532	542.26	547	540	0.987	-0.019	0.926375	0.999993	0.0362	0.0489
	ENSMUSG00000037977	6430571L13Rik	protein_coding	2912	128	40	91	116	140	191	34	94	130	46	80	110	130	185	41	91	101.75	85	111	1.303	0.382	0.36566	0.999993	0.1469	0.0936
	ENSMUSG00000111339	AC139579.1	processed_transcript	606	478	413	535	528	530	509	378	484	486	477	473	498	493	494	461	469	481.27	479	483	1.009	0.013	0.945804	0.999993	0.0324	0.0514
	ENSMUSG00000054951	9130008F23Rik	protein_coding	2161	109	47	98	161	89	177	41	93	111	54	87	152	83	172	50	90	99.76	84	109	1.303	0.382	0.328869	0.999993	0.1243	0.0943
	ENSMUSG00000118513	AC141640.1	unprocessed_pseudogene	350	39	51	22	69	49	58	50	40	40	59	19	65	46	56	61	39	48.08	39	53	1.365	0.449	0.247112	0.999993	0.1099	0.1193
	ENSMUSG00000118588	AC142112.1	unprocessed_pseudogene	1170	49	21	34	119	60	72	12	62	50	24	30	112	56	70	15	60	52.09	35	63	1.803	0.85	0.0800358	0.999993	0.1802	0.116
	ENSMUSG00000118655	AC156032.1	processed_transcript	448	88	48	159	146	119	73	43	117	89	55	141	138	111	71	52	113	96.29	95	97	1.018	0.026	0.943806	0.999993	0.114	0.0954
	ENSMUSG00000115801	AC160336.1	lincRNA	93147	64	91	50	53	78	68	102	82	65	105	44	50	72	66	124	79	75.84	71	78	1.099	0.136	0.713571	0.999993	0.11	0.1036
	ENSMUSG00000060550	H2-Q7	protein_coding	4265	3186	4420	4567	7966	5363	5676	3459	4793	3237	5107	4036	7521	4984	5504	4222	4640	4906.39	4127	5374	1.302	0.381	0.0783912	0.999993	0.041	0.0339
	ENSMUSG00000118643	AC163703.1	processed_transcript	492	145	165	157	165	185	161	143	154	147	191	139	156	172	156	175	149	160.52	159	162	1.017	0.025	0.922154	0.999993	0.0524	0.0798
	ENSMUSG00000015133	Lrrk1	protein_coding	10307	975	527	1279	1484	1415	1365	510	1303	991	609	1130	1401	1315	1324	622	1261	1081.68	910	1185	1.302	0.38	0.140285	0.999993	0.0576	0.0367
	ENSMUSG00000001131	Timp1	protein_coding	888	88	68	133	192	112	133	48	151	89	79	118	181	104	129	59	146	113.08	95	124	1.301	0.38	0.270466	0.999993	0.0955	0.0903
	ENSMUSG00000032089	Il10ra	protein_coding	3498	71	173	139	187	181	142	154	190	72	200	123	177	168	138	188	184	156.15	132	171	1.3	0.379	0.230558	0.999993	0.0812	0.0806
	ENSMUSG00000038453	Srcin1	protein_coding	10980	46	35	70	61	46	116	32	74	47	40	62	58	43	112	39	72	59.07	50	65	1.3	0.379	0.327421	0.999993	0.1149	0.1118
	ENSMUSG00000021624	Cd180	protein_coding	4509	117	99	180	181	193	161	78	256	119	114	159	171	179	156	95	248	155.22	131	170	1.299	0.377	0.227165	0.999993	0.0794	0.0807
	ENSMUSG00000066363	Serpina3f	protein_coding	2290	532	124	670	782	464	943	126	543	540	143	592	738	431	914	154	526	504.91	425	553	1.299	0.378	0.412452	0.999993	0.1847	0.0503
	ENSMUSG00000024401	Tnf	protein_coding	1639	489	704	1247	1109	764	1158	1151	971	497	813	1102	1047	710	1123	1405	940	954.65	804	1045	1.299	0.377	0.143198	0.999993	0.0572	0.0385
	ENSMUSG00000026413	Pkp1	protein_coding	5024	514	292	432	621	321	860	310	607	522	337	382	586	298	834	378	588	490.75	414	537	1.298	0.376	0.211338	0.999993	0.0774	0.051
	ENSMUSG00000052889	Prkcb	protein_coding	7651	41	18	70	62	66	45	34	68	42	21	62	59	61	44	41	66	49.39	42	54	1.298	0.376	0.320253	0.999993	0.1063	0.118
	ENSMUSG00000058216	Gstp3	protein_coding	908	50	15	60	66	48	93	23	39	51	17	53	62	45	90	28	38	48.01	40	53	1.297	0.375	0.395759	0.999993	0.1517	0.1189
	ENSMUSG00000031438	Rnf128	protein_coding	3464	38	47	41	51	53	65	54	54	39	54	36	48	49	63	66	52	50.97	43	56	1.297	0.375	0.255039	0.999993	0.0751	0.1172
	ENSMUSG00000028268	Gbp3	protein_coding	3265	1177	971	1643	2429	2278	1426	843	1357	1196	1122	1452	2293	2117	1383	1029	1314	1488.18	1257	1627	1.295	0.373	0.11815	0.999993	0.0494	0.033
	ENSMUSG00000109523	Gdf1	protein_coding	1349	35	21	55	71	62	47	21	40	36	24	49	67	58	46	26	39	42.88	36	47	1.295	0.373	0.343016	0.999993	0.113	0.1229
	ENSMUSG00000026875	Traf1	protein_coding	8819	55	56	149	168	103	110	58	118	56	65	132	159	96	107	71	114	99.79	84	109	1.295	0.373	0.29235	0.999993	0.1007	0.0943
	ENSMUSG00000021270	Hsp90aa1	protein_coding	3931	22659	13297	29777	26960	27095	21591	39347	20584	23020	15365	26317	25453	25179	20938	48025	19927	25527.9	21567	27904	1.294	0.372	0.168817	0.999993	0.0641	0.0354
	ENSMUSG00000045136	Tubb2b	protein_coding	2294	168	138	212	353	175	190	112	309	171	159	187	333	163	184	137	299	204.19	172	223	1.294	0.372	0.2414	0.999993	0.0839	0.0728
	ENSMUSG00000112023	Lilr4b	protein_coding	5439	346	294	587	465	481	720	408	545	352	340	519	439	447	698	498	528	477.48	404	522	1.293	0.37	0.122685	0.999993	0.0485	0.0516
	ENSMUSG00000027254	Map1a	protein_coding	12166	3540	1743	3403	3086	3978	4741	2028	5044	3596	2014	3008	2914	3697	4598	2475	4883	3398	2873	3713	1.293	0.37	0.128143	0.999993	0.0518	0.0316
	ENSMUSG00000090272	Mndal	protein_coding	3591	205	319	614	633	532	293	374	600	208	369	543	598	494	284	456	581	441.62	373	483	1.293	0.37	0.229407	0.999993	0.0812	0.0533
	ENSMUSG00000092060	Bend4	protein_coding	9886	25	29	104	97	96	31	30	81	25	34	92	92	89	30	37	78	59.59	50	65	1.292	0.369	0.433261	0.999993	0.1795	0.1113
	ENSMUSG00000023169	Slc38a1	protein_coding	17236	45	13	77	62	71	73	20	61	46	15	68	59	66	71	24	59	50.94	43	56	1.292	0.37	0.403815	0.999993	0.1542	0.1167
	ENSMUSG00000026347	Tmem163	protein_coding	4292	161	71	120	191	150	212	75	145	164	82	106	180	139	206	92	140	138.61	117	151	1.292	0.37	0.25403	0.999993	0.0853	0.0841
	ENSMUSG00000039232	Stx11	protein_coding	4209	103	113	446	526	260	294	88	232	105	131	394	497	242	285	107	225	248.09	210	271	1.291	0.368	0.413546	0.999993	0.1747	0.0674
	ENSMUSG00000056014	A430033K04Rik	protein_coding	4097	16	59	26	55	60	18	45	51	16	68	23	52	56	17	55	49	42.11	36	46	1.29	0.367	0.446197	0.999993	0.1797	0.1241
	ENSMUSG00000026765	Lypd6b	protein_coding	2604	86	38	95	104	108	99	71	86	87	44	84	98	100	96	87	83	84.96	72	93	1.29	0.367	0.239604	0.999993	0.074	0.0996
	ENSMUSG00000020733	Slc9a3r1	protein_coding	1925	259	365	666	698	556	508	433	558	263	422	589	659	517	493	528	540	501.31	425	547	1.289	0.366	0.147344	0.999993	0.0541	0.0505
	ENSMUSG00000089929	Bcl2a1b	protein_coding	817	44	112	112	142	103	103	118	116	45	129	99	134	96	100	144	112	107.39	91	117	1.288	0.365	0.280406	0.999993	0.091	0.0921
	ENSMUSG00000032532	Cck	protein_coding	1305	61	60	29	70	16	194	28	34	62	69	26	66	15	188	34	33	61.64	52	67	1.288	0.366	0.549375	0.999993	0.3124	0.1104
	ENSMUSG00000027994	Mcub	protein_coding	1318	87	74	122	165	128	100	89	129	88	86	108	156	119	97	109	125	110.87	94	121	1.288	0.365	0.193983	0.999993	0.0602	0.091
	ENSMUSG00000034762	Glis1	protein_coding	3645	52	24	45	66	60	65	16	59	53	28	40	62	56	63	20	57	47.26	40	52	1.287	0.364	0.363391	0.999993	0.1203	0.1195
	ENSMUSG00000037321	Tap1	protein_coding	5476	2781	1779	3224	4728	4543	3383	1614	2731	2825	2056	2849	4464	4222	3281	1970	2644	3038.78	2577	3316	1.287	0.364	0.135256	0.999993	0.0519	0.0311
	ENSMUSG00000028874	Fgr	protein_coding	3863	41	41	118	136	113	74	24	83	42	47	104	128	105	72	29	80	76.02	64	83	1.286	0.363	0.403799	0.999993	0.1533	0.1031
	ENSMUSG00000018339	Gpx3	protein_coding	1813	3686	2370	2658	5303	3652	3797	2933	3365	3745	2739	2349	5007	3394	3682	3580	3258	3469.04	2944	3784	1.285	0.362	0.0751068	0.999993	0.0361	0.0317
	ENSMUSG00000090622	A930033H14Rik	protein_coding	2969	92	100	94	133	113	178	104	97	93	116	83	126	105	173	127	94	114.52	97	125	1.284	0.36	0.221497	0.999993	0.0675	0.0901
	ENSMUSG00000038642	Ctss	protein_coding	1358	613	1194	1039	1321	1318	1226	1052	1335	623	1380	918	1247	1225	1189	1284	1292	1144.75	974	1247	1.282	0.358	0.0963986	0.999993	0.04	0.0359
	ENSMUSG00000006764	Tph2	protein_coding	2879	5141	4575	5150	6849	5368	8995	3839	7566	5223	5287	4552	6466	4988	8723	4686	7324	5906.07	5021	6437	1.282	0.359	0.0931709	0.999993	0.04	0.0351
	ENSMUSG00000048997	Atxn7l2	protein_coding	4946	175	123	208	205	280	183	162	256	178	142	184	194	260	177	198	248	197.56	168	215	1.281	0.358	0.170311	0.999993	0.0548	0.0738
	ENSMUSG00000047822	Angptl8	protein_coding	865	1701	366	1237	2010	772	2840	439	1050	1728	423	1093	1898	717	2754	536	1016	1270.72	1081	1384	1.28	0.356	0.435184	0.999993	0.1827	0.0346
	ENSMUSG00000026480	Ncf2	protein_coding	8478	123	173	229	268	225	196	179	263	125	200	202	253	209	190	218	255	206.56	176	225	1.28	0.357	0.179156	0.999993	0.0571	0.0725
	ENSMUSG00000022756	Slc7a4	protein_coding	4153	56	39	66	54	106	82	41	65	57	45	58	51	99	80	50	63	62.78	53	69	1.28	0.356	0.293967	0.999993	0.0853	0.1097
	ENSMUSG00000028859	Csf3r	protein_coding	3609	16	28	62	60	43	40	20	63	16	32	55	57	40	39	24	61	40.52	34	44	1.278	0.354	0.409542	0.999993	0.1379	0.125
	ENSMUSG00000033220	Rac2	protein_coding	3103	129	139	224	281	223	200	121	236	131	161	198	265	207	194	148	228	191.53	163	208	1.278	0.354	0.202384	0.999993	0.0625	0.0746
	ENSMUSG00000042677	Zc3h12a	protein_coding	2882	3883	1316	5300	5552	4798	6098	1770	3981	3945	1521	4684	5242	4459	5914	2160	3854	3972.23	3383	4326	1.278	0.354	0.278596	0.999993	0.094	0.0325
	ENSMUSG00000034652	Cd300a	protein_coding	4738	74	153	192	169	222	154	145	211	75	177	170	160	206	149	177	204	164.76	141	179	1.276	0.351	0.254991	0.999993	0.0777	0.079
	ENSMUSG00000034641	Cd300ld	protein_coding	2645	93	129	171	185	204	115	137	203	94	149	151	175	190	112	167	197	154.27	131	168	1.276	0.352	0.225294	0.999993	0.0675	0.0809
	ENSMUSG00000062444	Ap3b2	protein_coding	7694	275	149	206	288	286	307	204	271	279	172	182	272	266	298	249	262	247.54	211	269	1.275	0.351	0.160886	0.999993	0.051	0.0676
	ENSMUSG00000041559	Fmod	protein_coding	3306	180	130	365	331	443	180	158	313	183	150	323	312	412	175	193	303	256.28	219	279	1.275	0.35	0.288413	0.999993	0.0921	0.0666
	ENSMUSG00000055541	Lair1	protein_coding	7475	32	62	68	82	57	73	63	73	33	72	60	77	53	71	77	71	64.12	55	70	1.274	0.35	0.298729	0.999993	0.0838	0.1091
	ENSMUSG00000049303	Syt12	protein_coding	5539	16051	5977	15999	17661	18194	18781	9796	16042	16307	6907	14140	16674	16907	18213	11956	15530	14579.2	12451	15856	1.273	0.349	0.152702	0.999993	0.0523	0.0373
	ENSMUSG00000051439	Cd14	protein_coding	1732	534	700	924	840	1038	898	749	1088	543	809	817	793	965	871	914	1053	845.49	723	919	1.272	0.347	0.0800257	0.999993	0.0334	0.0405
	ENSMUSG00000028270	Gbp2	protein_coding	2516	7784	2862	8832	12360	10487	8597	3118	6997	7908	3307	7806	11669	9745	8337	3806	6774	7418.93	6340	8066	1.272	0.347	0.279815	0.999993	0.0909	0.0365
	ENSMUSG00000062248	Cks2	protein_coding	692	217	248	375	417	364	452	248	314	220	287	331	394	338	438	303	304	326.92	279	355	1.271	0.346	0.155067	0.999993	0.0492	0.0604
	ENSMUSG00000115293	Gm49333	protein_coding	3432	158	118	126	180	181	206	113	194	161	136	111	170	168	200	138	188	158.98	136	173	1.271	0.346	0.194042	0.999993	0.0563	0.08
	ENSMUSG00000027360	Hdc	protein_coding	6389	61	104	190	270	202	84	59	150	62	120	168	255	188	81	72	145	136.42	117	148	1.271	0.346	0.405148	0.999993	0.1448	0.0845
	ENSMUSG00000027398	Il1b	protein_coding	1907	253	174	296	359	249	355	214	361	257	201	262	339	231	344	261	349	280.62	240	305	1.271	0.346	0.161788	0.999993	0.0502	0.0643
	ENSMUSG00000026177	Slc11a1	protein_coding	3705	267	392	523	534	596	498	336	580	271	453	462	504	554	483	410	561	462.37	395	502	1.271	0.346	0.141003	0.999993	0.0465	0.0523
	ENSMUSG00000058099	Nfam1	protein_coding	7970	154	150	304	275	309	278	155	271	156	173	269	260	287	270	189	262	233.29	199	254	1.27	0.345	0.197665	0.999993	0.0588	0.0691
	ENSMUSG00000029561	Oasl2	protein_coding	6374	328	254	558	683	656	272	297	507	333	294	493	645	610	264	363	491	436.42	373	475	1.27	0.345	0.247426	0.999993	0.076	0.0536
	ENSMUSG00000034645	Zyg11a	protein_coding	2597	54	62	58	59	97	68	85	63	55	72	51	56	90	66	104	61	69.29	59	75	1.27	0.345	0.295975	0.999993	0.0813	0.1066
	ENSMUSG00000024300	Myo1f	protein_coding	4970	229	247	408	380	485	375	217	434	233	285	361	359	451	364	265	420	342.1	293	372	1.269	0.343	0.174229	0.999993	0.0534	0.0593
	ENSMUSG00000058715	Fcer1g	protein_coding	874	122	244	347	340	274	318	236	345	124	282	307	321	255	308	288	334	277.33	238	301	1.268	0.342	0.233317	0.999993	0.069	0.0646
	ENSMUSG00000037946	Fgd3	protein_coding	6012	25	49	39	62	52	60	18	59	25	57	34	59	48	58	22	57	45.08	39	49	1.268	0.342	0.391875	0.999993	0.1183	0.1213
	ENSMUSG00000030823	9130019O22Rik	protein_coding	3878	38	39	88	89	80	83	30	68	39	45	78	84	74	80	37	66	62.84	54	68	1.266	0.341	0.349661	0.999993	0.1014	0.1096
	ENSMUSG00000029380	Cxcl1	protein_coding	1875	25567	13137	34719	40426	29221	39098	19584	25277	25974	15180	30685	38167	27154	37916	23903	24470	27931	23946	30322	1.266	0.341	0.151383	0.999993	0.0496	0.0349
	ENSMUSG00000030124	Lag3	protein_coding	2109	816	390	1104	1268	1146	1004	548	883	829	451	976	1197	1065	974	669	855	876.84	752	952	1.266	0.34	0.175902	0.999993	0.0544	0.0398
	ENSMUSG00000074738	Fndc10	protein_coding	2140	274	249	218	322	343	356	256	327	278	288	193	304	319	345	312	317	294.47	253	319	1.265	0.339	0.146742	0.999993	0.0445	0.0631
	ENSMUSG00000086529	Acss2os	antisense	629	1404	766	1485	982	1322	1466	933	994	1426	885	1312	927	1228	1422	1139	962	1162.78	1208	1136	0.94	-0.09	0.655464	0.999993	0.0357	0.0357
	ENSMUSG00000048424	Ranbp3l	protein_coding	6855	67	88	49	69	100	69	107	96	68	102	43	65	93	67	131	93	82.7	71	90	1.265	0.34	0.341361	0.999993	0.0997	0.1007
	ENSMUSG00000040253	Gbp7	protein_coding	5614	1301	668	1538	2002	2236	1271	686	1275	1322	772	1359	1890	2078	1233	837	1234	1340.62	1151	1454	1.264	0.338	0.208141	0.999993	0.0627	0.034
	ENSMUSG00000001156	Mxd1	protein_coding	7072	809	595	1312	1217	1219	926	1204	1013	822	688	1160	1149	1133	898	1470	981	1037.36	890	1126	1.264	0.338	0.116703	0.999993	0.04	0.0373
	ENSMUSG00000078490	Cfap74	protein_coding	9951	38	125	24	61	151	40	83	93	39	144	21	58	140	39	101	90	79.04	68	86	1.263	0.337	0.520655	0.999993	0.2291	0.1022
	ENSMUSG00000022203	Efs	protein_coding	2917	1842	787	1533	2081	2217	1957	844	1809	1871	909	1355	1965	2060	1898	1030	1751	1604.96	1378	1741	1.263	0.337	0.168576	0.999993	0.0521	0.0323
	ENSMUSG00000058952	Cfi	protein_coding	2220	33	48	42	78	44	67	31	48	34	55	37	74	41	65	38	46	48.74	42	53	1.262	0.336	0.355378	0.999993	0.0957	0.1186
	ENSMUSG00000057835	Zfp119a	protein_coding	2018	49	55	80	64	95	48	87	90	50	64	71	60	88	47	106	87	71.58	62	78	1.262	0.336	0.32685	0.999993	0.0895	0.1054
	ENSMUSG00000022014	Epsti1	protein_coding	2321	61	68	67	85	82	79	97	71	62	79	59	80	76	77	118	69	77.49	67	84	1.261	0.334	0.283927	0.999993	0.0725	0.1028
	ENSMUSG00000035356	Nfkbiz	protein_coding	5018	9933	10020	13569	17283	15249	18735	9302	11107	10091	11578	11992	16317	14170	18169	11353	10752	13053	11220	14152	1.261	0.335	0.0975956	0.999993	0.036	0.0375
	ENSMUSG00000028410	Dnaja1	protein_coding	8629	16885	11005	26796	24779	22338	17242	27736	18307	17154	12717	23682	23394	20758	16721	33853	17722	20750.1	17851	22490	1.26	0.333	0.179978	0.999993	0.0544	0.0363
	ENSMUSG00000046879	Irgm1	protein_coding	5810	1776	540	2473	3071	3258	1330	603	1794	1804	624	2186	2899	3028	1290	736	1737	1787.91	1538	1938	1.26	0.333	0.40645	0.999993	0.1417	0.0316
	ENSMUSG00000059395	Nkapl	protein_coding	1463	25	55	40	52	41	41	62	60	25	64	35	49	38	40	76	58	48.13	41	52	1.26	0.333	0.390198	0.999993	0.1114	0.1194
	ENSMUSG00000046245	Pilra	protein_coding	3090	48	47	64	64	73	69	49	83	49	54	57	60	68	67	60	80	61.87	53	67	1.26	0.334	0.271618	0.999993	0.0649	0.1103
	ENSMUSG00000026979	Psd4	protein_coding	11786	99	44	87	105	122	107	53	102	101	51	77	99	113	104	65	99	88.5	76	96	1.26	0.333	0.298805	0.999993	0.0796	0.0982
	ENSMUSG00000093938	Evi2b	protein_coding	1858	50	63	74	79	114	71	48	90	51	73	65	75	106	69	59	87	73.01	63	79	1.258	0.331	0.299603	0.999993	0.0758	0.1046
	ENSMUSG00000082319	Actr3-ps	processed_pseudogene	2347	263	261	337	270	321	276	256	320	267	302	298	255	298	268	312	310	288.72	289	289	0.999	-0.002	0.99395	0.999993	0.0409	0.0636
	ENSMUSG00000022199	Slc22a17	protein_coding	4517	703	605	838	762	962	1214	488	1167	714	699	741	719	894	1177	596	1130	833.74	718	903	1.258	0.332	0.150269	0.999993	0.0456	0.0407
	ENSMUSG00000027962	Vcam1	protein_coding	8870	1166	1426	2264	3538	1728	2403	1101	1567	1185	1648	2001	3340	1606	2330	1344	1517	1871.3	1611	2027	1.258	0.332	0.216162	0.999993	0.0629	0.0314
	ENSMUSG00000019773	Fbxo5	protein_coding	2003	19	50	46	56	64	20	47	59	19	58	41	53	59	19	57	57	45.49	39	49	1.257	0.33	0.443556	0.999993	0.1413	0.1212
	ENSMUSG00000021913	Ogdhl	protein_coding	4148	143	135	152	176	102	330	90	228	145	156	134	166	95	320	110	221	168.39	145	182	1.257	0.33	0.364609	0.999993	0.1107	0.0783
	ENSMUSG00000056529	Ptafr	protein_coding	3637	255	286	427	359	458	459	261	513	259	330	377	339	426	445	319	497	373.97	322	405	1.257	0.329	0.175872	0.999993	0.0495	0.0571
	ENSMUSG00000026193	Fn1	protein_coding	11685	4000	3080	7586	5829	12091	4036	1983	7156	4064	3559	6704	5503	11236	3914	2420	6928	5541	4776	6000	1.256	0.329	0.363581	0.999993	0.1157	0.0347
	ENSMUSG00000051998	Lax1	protein_coding	2309	62	17	64	92	63	69	19	58	63	20	57	87	59	67	23	56	53.86	47	58	1.255	0.328	0.450531	0.999993	0.1485	0.1148
	ENSMUSG00000037509	Arhgef4	protein_coding	9861	103	102	164	154	193	168	112	149	105	118	145	145	179	163	137	144	142.01	123	154	1.254	0.327	0.215312	0.999993	0.0542	0.0834
	ENSMUSG00000022679	Mpv17l	protein_coding	3760	152	196	142	151	166	327	205	200	154	226	125	143	154	317	250	194	195.52	168	212	1.254	0.327	0.308297	0.999993	0.0856	0.0741
	ENSMUSG00000002588	Pon1	protein_coding	2898	79	63	79	92	158	52	77	90	80	73	70	87	147	50	94	87	86.01	74	93	1.253	0.325	0.346386	0.999993	0.0934	0.0992
	ENSMUSG00000047407	Tgif1	protein_coding	5625	423	341	1123	1068	717	786	574	681	430	394	993	1008	666	762	701	659	701.62	606	759	1.253	0.325	0.25226	0.999993	0.0699	0.0438
	ENSMUSG00000073427	Gm4924	protein_coding	6302	81	91	89	72	114	107	131	122	82	105	79	68	106	104	160	118	102.72	89	111	1.252	0.324	0.304366	0.999993	0.0776	0.0936
	ENSMUSG00000021998	Lcp1	protein_coding	9504	827	961	1506	1419	1517	1450	808	1763	840	1110	1331	1340	1410	1406	986	1707	1266.26	1094	1370	1.252	0.324	0.107882	0.999993	0.0351	0.0347
	ENSMUSG00000016496	Cd274	protein_coding	3622	2675	828	1998	3251	2712	2705	971	2009	2718	957	1766	3069	2520	2623	1185	1945	2097.86	1814	2268	1.251	0.323	0.290555	0.999993	0.082	0.0309
	ENSMUSG00000026536	Ifi211	protein_coding	1785	355	255	721	866	591	499	191	631	361	295	637	818	549	484	233	611	498.4	431	539	1.251	0.323	0.338014	0.999993	0.098	0.0506
	ENSMUSG00000022824	Muc13	protein_coding	3038	50	28	84	83	64	97	28	65	51	32	74	78	59	94	34	63	60.8	52	66	1.251	0.323	0.397875	0.999993	0.1126	0.1107
	ENSMUSG00000023947	Nfkbie	protein_coding	3045	356	194	632	645	478	573	263	472	362	224	559	609	444	556	321	457	441.39	382	477	1.25	0.322	0.271338	0.999993	0.0735	0.0533
	ENSMUSG00000031504	Rab20	protein_coding	1392	341	238	838	821	560	505	416	567	346	275	741	775	520	490	508	549	525.49	454	568	1.25	0.322	0.27374	0.999993	0.0747	0.0495
	ENSMUSG00000115219	Eef1akmt4	protein_coding	1614	184	128	131	188	191	241	141	182	187	148	116	177	177	234	172	176	173.45	150	187	1.249	0.321	0.236752	0.999993	0.0589	0.0775
	ENSMUSG00000039989	Cbx4	protein_coding	5210	3150	1969	4236	4432	4315	4613	2386	3720	3200	2275	3744	4184	4010	4474	2912	3601	3550.02	3073	3836	1.248	0.32	0.113078	0.999993	0.0357	0.0318
	ENSMUSG00000038552	Fndc4	protein_coding	3039	25	41	69	72	49	44	51	63	25	47	61	68	46	43	62	61	51.65	44	56	1.248	0.32	0.375778	0.999993	0.0958	0.1166
	ENSMUSG00000039252	Lgi2	protein_coding	6528	72	69	103	140	158	59	38	128	73	80	91	132	147	57	46	124	93.8	81	101	1.248	0.32	0.401655	0.999993	0.1176	0.0963
	ENSMUSG00000027698	Nceh1	protein_coding	5253	74	190	159	175	197	155	168	207	75	220	141	165	183	150	205	200	167.41	145	181	1.248	0.319	0.31937	0.999993	0.0847	0.0786
	ENSMUSG00000028028	Alpk1	protein_coding	6868	109	77	139	187	160	122	67	150	111	89	123	177	149	118	82	145	124.14	108	134	1.247	0.319	0.289735	0.999993	0.0721	0.0874
	ENSMUSG00000033405	Nudt15	protein_coding	3579	187	112	151	208	191	200	159	186	190	129	133	196	177	194	194	180	174.35	151	188	1.247	0.319	0.218791	0.999993	0.0535	0.0774
	ENSMUSG00000052468	Pmp2	protein_coding	1408	69	54	74	34	42	66	105	154	70	62	65	32	39	64	128	149	76.28	66	82	1.247	0.318	0.484322	0.999993	0.1695	0.1034
	ENSMUSG00000001864	Aif1l	protein_coding	4032	47	79	111	120	115	50	92	116	48	91	98	113	107	48	112	112	91.3	79	98	1.246	0.318	0.37084	0.999993	0.1003	0.0973
	ENSMUSG00000025372	Baiap2	protein_coding	4992	4076	2646	4183	4883	6178	5456	2620	3898	4141	3058	3697	4610	5741	5291	3198	3774	4188.61	3632	4523	1.245	0.317	0.129666	0.999993	0.0383	0.0328
	ENSMUSG00000040907	Atp1a3	protein_coding	5958	426	272	368	474	419	660	230	478	433	314	325	448	389	640	281	463	411.59	357	444	1.243	0.314	0.241721	0.999993	0.061	0.0549
	ENSMUSG00000046031	Calhm6	protein_coding	1094	159	80	137	202	137	251	78	124	162	92	121	191	127	243	95	120	143.97	125	155	1.243	0.314	0.355082	0.999993	0.0946	0.0829
	ENSMUSG00000038064	Cldn22	protein_coding	995	84	152	99	213	91	210	118	90	85	176	87	201	85	204	144	87	133.62	116	144	1.243	0.314	0.398238	0.999993	0.1143	0.0853
	ENSMUSG00000030322	Mbd4	protein_coding	5280	69	86	95	85	120	114	89	117	70	99	84	80	112	111	109	113	97.21	84	105	1.242	0.313	0.272872	0.999993	0.0613	0.0953
	ENSMUSG00000040711	Sh3pxd2b	protein_coding	9793	3339	1385	2868	4343	2741	4917	948	3106	3392	1600	2535	4100	2547	4768	1157	3007	2888.37	2509	3116	1.242	0.313	0.358912	0.999993	0.1022	0.031
	ENSMUSG00000071691	Gm960	protein_coding	3703	51	26	50	56	50	77	28	54	52	30	44	53	46	75	34	52	48.31	42	52	1.239	0.309	0.389423	0.999993	0.0932	0.1188
	ENSMUSG00000025420	Katnal2	protein_coding	4061	312	249	289	323	374	396	322	358	317	288	255	305	348	384	393	347	329.53	287	355	1.239	0.309	0.167394	0.999993	0.0411	0.0602
	ENSMUSG00000027324	Rpusd2	protein_coding	2706	65	36	45	67	75	61	59	42	66	42	40	63	70	59	72	41	56.52	49	61	1.239	0.309	0.361417	0.999993	0.0833	0.1135
	ENSMUSG00000058174	Gm5148	protein_coding	3901	35	63	36	79	60	49	55	44	36	73	32	75	56	48	67	43	53.47	47	58	1.238	0.308	0.406572	0.999993	0.1021	0.1156
	ENSMUSG00000022488	Nckap1l	protein_coding	5935	276	338	566	509	556	526	337	516	280	391	500	481	517	510	411	500	448.67	390	484	1.238	0.308	0.185375	0.999993	0.0457	0.053
	ENSMUSG00000034910	Pygo1	protein_coding	7916	75	68	192	156	145	120	108	146	76	79	170	147	135	116	132	141	124.5	108	134	1.237	0.307	0.32574	0.999993	0.0781	0.0874
	ENSMUSG00000037007	Zfp113	protein_coding	6754	80	54	49	84	84	54	87	72	81	62	43	79	78	52	106	70	71.57	62	77	1.237	0.306	0.365764	0.999993	0.0871	0.1055
	ENSMUSG00000007827	Ankrd26	protein_coding	7253	166	180	161	213	262	162	239	181	169	208	142	201	243	157	292	175	198.44	173	214	1.236	0.305	0.280763	0.999993	0.0656	0.0737
	ENSMUSG00000037306	Man1c1	protein_coding	5722	690	972	1288	1417	1361	1210	823	1364	701	1123	1138	1338	1265	1173	1005	1320	1132.92	987	1220	1.236	0.306	0.117042	0.999993	0.0327	0.036
	ENSMUSG00000046959	Slc26a1	protein_coding	4050	75	64	54	86	97	80	58	89	76	74	48	81	90	78	71	86	75.47	66	81	1.236	0.305	0.315359	0.999993	0.0681	0.1036
	ENSMUSG00000038526	Car14	protein_coding	2543	110	111	158	177	159	162	83	214	112	128	140	167	148	157	101	207	145.01	127	156	1.235	0.304	0.290076	0.999993	0.066	0.0827
	ENSMUSG00000070354	Evi2	protein_coding	3944	78	137	135	134	194	143	95	177	79	158	119	127	180	139	116	171	136.2	119	147	1.235	0.304	0.30879	0.999993	0.0716	0.0847
	ENSMUSG00000016529	Il10	protein_coding	1310	22	74	101	55	74	74	122	68	22	86	89	52	69	72	149	66	75.54	66	82	1.235	0.304	0.491322	0.999993	0.1594	0.1037
	ENSMUSG00000075602	Ly6a	protein_coding	1205	1628	2948	3564	5760	3950	2226	2092	3175	1654	3406	3150	5438	3671	2159	2553	3074	3138.08	2737	3379	1.235	0.304	0.285301	0.999993	0.0713	0.0312
	ENSMUSG00000086507	Adap2os	antisense	984	995	1061	827	775	780	975	942	895	1011	1226	731	732	725	946	1150	866	923.25	989	884	0.893	-0.163	0.450733	0.999993	0.0412	0.039
	ENSMUSG00000035208	Slfn8	protein_coding	4091	429	128	262	420	438	342	168	349	436	148	232	397	407	332	205	338	311.68	272	336	1.235	0.305	0.349013	0.999993	0.0903	0.0616
	ENSMUSG00000026104	Stat1	protein_coding	7105	5111	3111	4830	7209	6358	5609	3308	4842	5192	3595	4269	6806	5908	5439	4038	4687	4991.84	4352	5376	1.235	0.305	0.131637	0.999993	0.0359	0.034
	ENSMUSG00000036983	Tfb1m	protein_coding	3609	170	175	138	213	168	205	235	186	173	202	122	201	156	199	287	180	189.97	166	205	1.235	0.305	0.287511	0.999993	0.0672	0.0749
	ENSMUSG00000102752	Gm7694	protein_coding	3827	1402	477	845	1372	1007	1735	422	1206	1424	551	747	1295	936	1683	515	1167	1039.81	907	1119	1.234	0.303	0.359484	0.999993	0.0955	0.0372
	ENSMUSG00000064220	H2ac18	protein_coding	586	485	411	572	581	758	678	503	524	493	475	506	549	704	658	614	507	563.1	491	606	1.234	0.304	0.136315	0.999993	0.035	0.0481
	ENSMUSG00000007944	Ttc9b	protein_coding	2052	81	87	129	134	141	138	99	102	82	101	114	127	131	134	121	99	113.47	99	122	1.234	0.303	0.2652	0.999993	0.0564	0.0903
	ENSMUSG00000067424	Zfp563	protein_coding	6700	30	72	25	55	77	44	62	37	30	83	22	52	72	43	76	36	51.68	45	56	1.234	0.303	0.485513	0.999993	0.1472	0.1169
	ENSMUSG00000015950	Ncf1	protein_coding	3663	135	194	189	189	276	262	197	161	137	224	167	178	256	254	240	156	201.71	176	217	1.233	0.303	0.283872	0.999993	0.0654	0.0732
	ENSMUSG00000050014	Apol10b	protein_coding	2325	93	248	300	390	365	93	247	235	94	287	265	368	339	90	301	227	246.59	215	265	1.232	0.301	0.462687	0.999993	0.1441	0.0677
	ENSMUSG00000108596	Gm49368	protein_coding	4803	228	205	406	276	429	376	244	391	232	237	359	261	399	365	298	379	315.94	276	340	1.232	0.301	0.232667	0.999993	0.0529	0.0613
	ENSMUSG00000069301	H2ac11	protein_coding	485	22	68	70	89	55	40	85	59	22	79	62	84	51	39	104	57	62.2	54	67	1.232	0.301	0.476453	0.999993	0.1418	0.1103
	ENSMUSG00000006649	Nphs1	protein_coding	6620	46	69	44	64	62	86	66	58	47	80	39	60	58	83	81	56	62.94	55	68	1.232	0.301	0.38075	0.999993	0.0875	0.1099
	ENSMUSG00000056222	Spock1	protein_coding	8365	88	43	85	77	98	148	47	78	89	50	75	73	91	144	57	76	81.8	71	88	1.232	0.301	0.396636	0.999993	0.0994	0.1008
	ENSMUSG00000041440	Gk5	protein_coding	8493	280	107	305	277	297	282	248	289	284	124	270	262	276	273	303	280	258.89	226	279	1.231	0.3	0.280038	0.999993	0.0642	0.0664
	ENSMUSG00000071342	Lsmem1	protein_coding	2281	232	75	137	210	330	193	86	116	236	87	121	198	307	187	105	112	169.1	148	182	1.231	0.3	0.441561	0.999993	0.1282	0.0782
	ENSMUSG00000115338	Pnp	protein_coding	3979	4384	3229	5561	5931	5556	6402	3702	5537	4454	3731	4915	5600	5163	6208	4518	5360	4993.68	4367	5370	1.23	0.298	0.0908773	0.999993	0.0273	0.034
	ENSMUSG00000006575	Rundc3a	protein_coding	2941	95	81	138	133	139	117	81	179	97	94	122	126	129	113	99	173	119.05	104	128	1.23	0.299	0.295695	0.999993	0.0639	0.0888
	ENSMUSG00000020063	Sirt1	protein_coding	5331	1067	668	1894	1648	1794	990	1368	1432	1084	772	1674	1556	1667	960	1670	1386	1346.1	1177	1448	1.23	0.298	0.211989	0.999993	0.0497	0.034
	ENSMUSG00000044433	Camsap3	protein_coding	6119	321	172	338	426	366	376	209	337	326	199	299	402	340	365	255	326	313.98	275	338	1.229	0.298	0.234403	0.999993	0.0523	0.0614
	ENSMUSG00000028434	Epb41l4b	protein_coding	8858	116	93	120	142	160	126	116	137	118	107	106	134	149	122	142	133	126.31	110	136	1.229	0.298	0.246259	0.999993	0.0503	0.087
	ENSMUSG00000026669	Mcm10	protein_coding	7692	190	44	199	215	160	281	78	146	193	51	176	203	149	273	95	141	160.06	140	172	1.229	0.297	0.462828	0.999993	0.1389	0.0798
	ENSMUSG00000040204	Pclaf	protein_coding	4813	59	59	177	161	107	66	110	140	60	68	156	152	99	64	134	136	108.72	95	117	1.229	0.297	0.424109	0.999993	0.1132	0.0916
	ENSMUSG00000020275	Rel	protein_coding	7466	869	325	1628	1477	1267	1187	565	1150	883	376	1439	1394	1177	1151	690	1113	1027.88	899	1105	1.229	0.297	0.350907	0.999993	0.0887	0.0374
	ENSMUSG00000040938	Slc16a11	protein_coding	2554	92	62	395	321	340	125	98	202	93	72	349	303	316	121	120	196	196.2	171	211	1.229	0.298	0.524908	0.999993	0.1896	0.0739
	ENSMUSG00000029658	Wdr95	protein_coding	3477	52	48	36	39	54	94	47	52	53	55	32	37	50	91	57	50	53.25	47	57	1.228	0.296	0.425795	0.999993	0.1031	0.1156
	ENSMUSG00000033186	Mzt1	protein_coding	2563	651	634	680	802	798	803	632	1062	661	733	601	757	742	779	771	1028	758.98	665	815	1.227	0.295	0.131537	0.999993	0.0324	0.0423
	ENSMUSG00000030223	Ptpro	protein_coding	6723	69	76	124	99	90	120	94	145	70	88	110	93	84	116	115	140	102.01	89	110	1.227	0.296	0.320353	0.999993	0.0684	0.0937
	ENSMUSG00000045094	Arhgef37	protein_coding	5870	599	709	800	1095	783	1056	571	908	609	819	707	1034	728	1024	697	879	812.03	712	872	1.226	0.294	0.154718	0.999993	0.0366	0.0412
	ENSMUSG00000074521	Gm14327	protein_coding	1451	38	42	61	47	75	80	51	36	39	49	54	44	70	78	62	35	53.72	47	58	1.226	0.294	0.407796	0.999993	0.0927	0.1152
	ENSMUSG00000081058	H3c15	protein_coding	1020	450	371	459	532	616	603	304	626	457	429	406	502	572	585	371	606	491.01	431	527	1.226	0.294	0.184685	0.999993	0.0413	0.051
	ENSMUSG00000028341	Nr4a3	protein_coding	5987	570	280	1887	1462	1141	626	675	1427	579	324	1668	1380	1060	607	824	1381	977.91	857	1050	1.226	0.293	0.454989	0.999993	0.1354	0.0381
	ENSMUSG00000049734	Trex1	protein_coding	1147	796	467	1139	1265	1208	1054	508	884	809	540	1007	1194	1123	1022	620	856	896.22	785	963	1.226	0.294	0.228928	0.999993	0.0518	0.0395
	ENSMUSG00000036957	Lrfn3	protein_coding	2886	33	86	79	68	81	97	67	101	34	99	70	64	75	94	82	98	76.98	68	83	1.225	0.293	0.408694	0.999993	0.098	0.1029
	ENSMUSG00000058145	Adamts17	protein_coding	7764	16	25	71	49	56	16	17	89	16	29	63	46	52	16	21	86	41.08	36	44	1.224	0.292	0.583341	0.999993	0.2277	0.1244
	ENSMUSG00000030584	Dpf1	protein_coding	5376	25	42	46	59	29	57	42	46	25	49	41	56	27	55	51	45	43.54	38	47	1.224	0.291	0.435959	0.999993	0.1006	0.1228
	ENSMUSG00000090306	Adh6-ps1	transcribed_unprocessed_pseudogene	2982	37	67	50	28	62	59	44	44	38	77	44	26	58	57	54	43	49.6	53	48	0.898	-0.155	0.678983	0.999993	0.1067	0.1182
	ENSMUSG00000046380	Jrk	protein_coding	5853	72	50	46	84	54	75	62	74	73	58	41	79	50	73	76	72	65.14	57	70	1.224	0.291	0.371363	0.999993	0.0783	0.1086
	ENSMUSG00000034639	Setmar	protein_coding	1765	161	121	146	185	152	176	220	133	164	140	129	175	141	171	269	129	164.53	144	177	1.224	0.292	0.323366	0.999993	0.0709	0.0791
	ENSMUSG00000090641	Zfp712	protein_coding	3968	26	45	37	43	31	37	51	61	26	52	33	41	29	36	62	59	42.21	37	45	1.224	0.292	0.453385	0.999993	0.1096	0.124
	ENSMUSG00000040836	Gpr161	protein_coding	6962	22	52	76	66	71	50	45	76	22	60	67	62	66	48	55	74	56.86	50	61	1.223	0.291	0.430673	0.999993	0.1031	0.1132
	ENSMUSG00000029381	Shroom3	protein_coding	13247	700	587	1050	1277	874	1215	468	986	711	678	928	1206	812	1178	571	955	879.9	772	944	1.223	0.29	0.224622	0.999993	0.0493	0.0398
	ENSMUSG00000036390	Gadd45a	protein_coding	1764	2706	1700	3498	3194	3102	3868	2633	3136	2749	1964	3092	3015	2883	3751	3214	3036	2962.96	2602	3180	1.222	0.289	0.117392	0.999993	0.0298	0.031
	ENSMUSG00000021871	Gm49342	protein_coding	750	3521	2618	4475	4631	4466	5150	3010	4456	3577	3025	3955	4372	4150	4994	3674	4314	4007.67	3519	4301	1.222	0.289	0.0938363	0.999993	0.0261	0.0325
	ENSMUSG00000062488	Ifit3b	protein_coding	2000	346	209	296	413	449	320	264	311	352	242	262	390	417	310	322	301	324.42	285	348	1.222	0.289	0.227515	0.999993	0.0478	0.0606
	ENSMUSG00000035004	Igsf6	protein_coding	2175	70	126	184	135	174	142	129	195	71	146	163	127	162	138	157	189	144.05	127	155	1.222	0.289	0.34687	0.999993	0.0765	0.083
	ENSMUSG00000021025	Nfkbia	protein_coding	1610	10604	12216	17963	22103	14073	21725	13021	12518	10773	14116	15876	20868	13078	21068	15893	12118	15473.6	13588	16605	1.222	0.289	0.1922	0.999993	0.0435	0.0372
	ENSMUSG00000015396	Cd83	protein_coding	2572	632	640	924	773	863	806	950	1038	642	740	817	730	802	782	1160	1005	834.5	733	896	1.221	0.288	0.161246	0.999993	0.0363	0.0407
	ENSMUSG00000018008	Cyth4	protein_coding	7552	264	324	513	471	507	516	280	488	268	374	453	445	471	500	342	472	415.8	365	446	1.221	0.288	0.229747	0.999993	0.0485	0.0547
	ENSMUSG00000033952	Aspm	protein_coding	11590	34	40	87	73	78	39	60	72	35	46	77	69	72	38	73	70	59.98	53	64	1.22	0.286	0.428304	0.999993	0.0991	0.1113
	ENSMUSG00000068699	Flnc	protein_coding	9402	140	80	205	264	221	149	49	193	142	92	181	249	205	144	60	187	157.7	138	169	1.22	0.287	0.450625	0.999993	0.122	0.0802
	ENSMUSG00000055652	Klhl25	protein_coding	3856	1210	802	1312	1651	1350	1927	767	1160	1229	927	1160	1559	1255	1869	936	1123	1257.08	1105	1348	1.22	0.287	0.183727	0.999993	0.0404	0.0347
	ENSMUSG00000055407	Map6	protein_coding	9152	2547	1610	2136	2994	2026	3862	1297	2935	2588	1860	1888	2827	1883	3745	1583	2841	2401.83	2112	2576	1.22	0.287	0.243488	0.999993	0.053	0.0307
	ENSMUSG00000034422	Parp14	protein_coding	9306	1878	1172	2724	3492	3415	1776	1046	2124	1908	1354	2407	3297	3173	1722	1277	2056	2149.39	1890	2305	1.22	0.286	0.303413	0.999993	0.0681	0.0308
	ENSMUSG00000070498	Tmem132b	protein_coding	8238	1063	662	460	992	202	2028	180	1308	1080	765	407	937	188	1967	220	1266	853.54	751	916	1.22	0.287	0.607058	0.999993	0.2741	0.0403
	ENSMUSG00000026202	Tuba4a	protein_coding	3701	468	410	733	838	765	594	443	649	475	474	648	791	711	576	541	628	605.51	532	649	1.22	0.286	0.185603	0.999993	0.0397	0.0466
	ENSMUSG00000035000	Dpp4	protein_coding	6319	95	163	154	165	341	98	91	180	97	188	136	156	317	95	111	174	159.25	140	171	1.218	0.285	0.448309	0.999993	0.1184	0.08
	ENSMUSG00000034040	Galnt17	protein_coding	9408	36	32	49	53	68	32	30	58	37	37	43	50	63	31	37	56	44.24	39	47	1.218	0.284	0.426108	0.999993	0.0902	0.122
	ENSMUSG00000026098	Pms1	protein_coding	7542	71	69	69	91	101	71	95	70	72	80	61	86	94	69	116	68	80.65	71	87	1.218	0.285	0.359037	0.999993	0.0725	0.1014
	ENSMUSG00000033409	Syce1l	protein_coding	1164	73	48	60	61	77	55	74	102	74	55	53	58	72	53	90	99	69.27	61	74	1.218	0.285	0.388043	0.999993	0.0818	0.1065
	ENSMUSG00000039997	Ifi203	protein_coding	6706	327	413	1033	921	875	472	461	820	332	477	913	870	813	458	563	794	652.41	574	700	1.217	0.284	0.348424	0.999993	0.0796	0.0452
	ENSMUSG00000079419	Ms4a6c	protein_coding	2050	32	119	78	90	84	63	143	89	33	138	69	85	78	61	175	86	90.47	80	97	1.217	0.284	0.512897	0.999993	0.1551	0.0978
	ENSMUSG00000074063	Osgin1	protein_coding	2674	1363	544	1725	1728	1781	2010	609	1239	1385	629	1525	1631	1655	1949	743	1199	1339.54	1180	1435	1.217	0.284	0.337357	0.999993	0.0766	0.034
	ENSMUSG00000000167	Pih1d2	protein_coding	2813	54	41	48	62	56	58	58	58	55	47	42	59	52	56	71	56	54.8	48	59	1.217	0.283	0.365577	0.999993	0.0679	0.1146
	ENSMUSG00000025229	Pitx3	protein_coding	1526	97	66	53	79	56	135	81	96	99	76	47	75	52	131	99	93	83.87	74	90	1.217	0.284	0.430906	0.999993	0.1027	0.1001
	ENSMUSG00000051413	Plagl2	protein_coding	5735	213	107	310	272	295	273	131	301	216	124	274	257	274	265	160	291	232.62	205	249	1.217	0.283	0.340514	0.999993	0.074	0.0692
	ENSMUSG00000046688	Tifa	protein_coding	3199	237	288	598	715	407	424	294	427	241	333	529	675	378	411	359	413	417.34	368	447	1.217	0.283	0.328209	0.999993	0.0719	0.0546
	ENSMUSG00000028581	Laptm5	protein_coding	3788	817	841	1532	1275	1537	1401	800	1478	830	972	1354	1204	1428	1359	976	1431	1194.21	1052	1280	1.216	0.282	0.153096	0.999993	0.0337	0.0354
	ENSMUSG00000029718	Pcolce	protein_coding	3823	4410	4592	7057	7834	7705	6127	4433	6777	4480	5306	6237	7396	7160	5942	5411	6561	6061.57	5341	6494	1.216	0.282	0.126323	0.999993	0.0299	0.0353
	ENSMUSG00000040522	Tlr8	protein_coding	3586	74	60	113	88	94	123	85	107	75	69	100	83	87	119	104	104	92.68	81	99	1.216	0.282	0.332435	0.999993	0.0642	0.0968
	ENSMUSG00000025888	Casp1	protein_coding	3136	748	692	701	1100	643	1143	609	954	760	800	620	1039	598	1108	743	924	823.8	727	882	1.215	0.281	0.206941	0.999993	0.0427	0.0409
	ENSMUSG00000000682	Cd52	protein_coding	1187	87	135	138	173	156	162	100	158	88	156	122	163	145	157	122	153	138.34	122	148	1.215	0.281	0.30938	0.999993	0.0604	0.0842
	ENSMUSG00000020340	Cyfip2	protein_coding	7103	124	68	163	166	145	146	54	214	126	79	144	157	135	142	66	207	131.84	116	141	1.215	0.281	0.416104	0.999993	0.098	0.0856
	ENSMUSG00000074802	Gas2l3	protein_coding	7032	57	45	128	98	102	82	70	105	58	52	113	93	95	80	85	102	84.62	74	91	1.215	0.281	0.389093	0.999993	0.0825	0.0997
	ENSMUSG00000110218	Gm20219	protein_coding	1269	30	9	70	66	64	30	12	45	30	10	62	62	59	29	15	44	38.98	34	42	1.215	0.281	0.587983	0.999993	0.2147	0.1261
	ENSMUSG00000070031	Sp140	protein_coding	3328	607	410	490	717	648	711	452	582	617	474	433	677	602	690	552	563	575.9	508	617	1.215	0.281	0.18155	0.999993	0.0373	0.0476
	ENSMUSG00000031827	Cotl1	protein_coding	1596	851	983	1607	1541	1605	1375	862	1642	865	1136	1420	1455	1491	1333	1052	1590	1292.77	1140	1384	1.214	0.28	0.149805	0.999993	0.0326	0.0344
	ENSMUSG00000040751	Lat2	protein_coding	2621	106	91	166	150	134	187	88	179	108	105	147	142	125	181	107	173	135.97	120	146	1.214	0.28	0.326374	0.999993	0.0646	0.0847
	ENSMUSG00000035299	Mid1	protein_coding	6720	231	145	319	327	359	429	101	209	235	168	282	309	334	416	123	202	258.52	228	277	1.214	0.279	0.413136	0.999993	0.0994	0.0664
	ENSMUSG00000025161	Slc16a3	protein_coding	5318	79	76	271	263	175	96	63	253	80	88	240	248	163	93	77	245	154.18	136	165	1.214	0.28	0.519982	0.999993	0.1614	0.0808
	ENSMUSG00000078546	Zfp995	protein_coding	3167	66	99	59	97	98	80	108	82	67	114	52	92	91	78	132	79	88.13	78	94	1.214	0.279	0.407069	0.999993	0.0886	0.0986
	ENSMUSG00000024965	Fermt3	protein_coding	5784	209	245	347	378	346	362	239	311	212	283	307	357	322	351	292	301	303.04	267	325	1.213	0.279	0.229032	0.999993	0.0443	0.0623
	ENSMUSG00000068959	Zfp619	protein_coding	5969	40	69	58	59	77	66	70	72	41	80	51	56	72	64	85	70	64.75	57	69	1.213	0.279	0.397188	0.999993	0.0801	0.1089
	ENSMUSG00000025185	Loxl4	protein_coding	4213	137	99	249	256	170	227	69	262	139	114	220	242	158	220	84	254	178.91	158	192	1.212	0.278	0.430647	0.999993	0.1047	0.0765
	ENSMUSG00000020901	Pik3r5	protein_coding	5550	166	163	330	277	335	296	147	281	169	188	292	262	311	287	179	272	245	216	262	1.212	0.278	0.310051	0.999993	0.0622	0.0678
	ENSMUSG00000031432	Prps1	protein_coding	1993	14404	9798	15205	16174	18185	19670	9798	16879	14633	11322	13438	15270	16899	19075	11959	16340	14867	13131	15909	1.212	0.277	0.142083	0.999993	0.0314	0.0373
	ENSMUSG00000029664	Tfpi2	protein_coding	1747	734	372	854	782	727	1016	476	951	746	430	755	738	676	985	581	921	728.88	644	780	1.212	0.277	0.253329	0.999993	0.0508	0.0431
	ENSMUSG00000040249	Lrp1	protein_coding	17717	50291	19693	45353	45992	63418	55919	20533	49906	51092	22756	40083	43421	58932	54229	25061	48312	42985.8	37977	45991	1.211	0.276	0.303642	0.999993	0.0638	0.0326
	ENSMUSG00000024177	Nme4	protein_coding	1582	87	153	137	173	126	170	179	120	88	177	121	163	117	165	218	116	145.77	129	156	1.211	0.277	0.38038	0.999993	0.081	0.0827
	ENSMUSG00000038473	Nos1ap	protein_coding	7249	485	187	308	469	372	590	165	431	493	216	272	443	346	572	201	417	370.03	327	396	1.211	0.276	0.402165	0.999993	0.0935	0.0574
	ENSMUSG00000035279	Ssc5d	protein_coding	4590	223	228	626	521	515	255	193	675	227	263	553	492	479	247	236	653	393.75	348	421	1.211	0.276	0.443336	0.999993	0.1125	0.0559
	ENSMUSG00000032436	Cmtm7	protein_coding	3455	55	125	179	205	182	83	88	178	56	144	158	194	169	80	107	172	135.17	119	144	1.21	0.275	0.45803	0.999993	0.1145	0.0849
	ENSMUSG00000003410	Elavl3	protein_coding	6890	73	55	68	76	86	104	56	80	74	64	60	72	80	101	68	77	74.52	66	80	1.21	0.274	0.359148	0.999993	0.0658	0.104
	ENSMUSG00000024479	Mal2	protein_coding	2950	341	170	280	353	326	428	180	332	346	196	247	333	303	415	220	321	297.84	263	318	1.209	0.274	0.307617	0.999993	0.0604	0.0627
	ENSMUSG00000004266	Ptpn6	protein_coding	2802	108	201	215	281	198	192	125	292	110	232	190	265	184	186	153	283	200.34	177	214	1.209	0.274	0.375351	0.999993	0.0796	0.0734
	ENSMUSG00000025154	Arhgap19	protein_coding	5103	149	170	207	238	215	213	213	184	151	196	183	225	200	207	260	178	199.99	177	214	1.208	0.272	0.284662	0.999993	0.0523	0.0735
	ENSMUSG00000018474	Chd3	protein_coding	8443	961	1180	2157	2434	1625	1722	831	2125	976	1364	1906	2298	1510	1670	1014	2057	1599.44	1415	1710	1.208	0.273	0.280109	0.999993	0.0558	0.0324
	ENSMUSG00000026893	Gca	protein_coding	3409	290	257	317	292	390	390	336	340	295	297	280	276	362	378	410	329	328.41	291	351	1.208	0.272	0.232332	0.999993	0.0429	0.0603
	ENSMUSG00000094786	Gm14403	protein_coding	1656	210	251	147	249	216	258	303	226	213	290	130	235	201	250	370	219	238.49	211	255	1.208	0.273	0.364641	0.999993	0.076	0.0686
	ENSMUSG00000022367	Has2	protein_coding	4237	58	62	139	119	159	65	44	138	59	72	123	112	148	63	54	134	95.48	85	102	1.208	0.272	0.476414	0.999993	0.1194	0.0957
	ENSMUSG00000031936	Hephl1	protein_coding	5261	476	162	458	445	308	790	219	440	484	187	405	420	286	766	267	426	405.16	359	433	1.208	0.272	0.441224	0.999993	0.1082	0.0553
	ENSMUSG00000013367	Iglon5	protein_coding	2622	38	71	81	83	92	68	39	112	39	82	72	78	85	66	48	108	72.26	64	77	1.208	0.272	0.44512	0.999993	0.0989	0.1049
	ENSMUSG00000041515	Irf8	protein_coding	7055	4208	1125	4618	5984	4466	4884	1265	3467	4275	1300	4081	5650	4150	4736	1544	3356	3636.58	3219	3887	1.208	0.272	0.460486	0.999993	0.1202	0.0319
	ENSMUSG00000030643	Rab30	protein_coding	9642	460	316	462	608	595	531	323	476	467	365	408	574	553	515	394	461	467.21	413	499	1.208	0.272	0.209775	0.999993	0.0396	0.0521
	ENSMUSG00000049321	Zfp2	protein_coding	4019	122	122	134	135	135	178	170	144	124	141	118	127	125	173	207	139	144.47	128	154	1.208	0.272	0.329202	0.999993	0.0618	0.083
	ENSMUSG00000036086	Zranb3	protein_coding	9079	98	81	117	126	124	99	91	161	100	94	103	119	115	96	111	156	111.71	99	119	1.208	0.272	0.324482	0.999993	0.0585	0.0908
	ENSMUSG00000047648	Fbxo30	protein_coding	5197	1689	1092	2698	2508	2293	1753	2027	2191	1716	1262	2384	2368	2131	1700	2474	2121	2019.49	1787	2159	1.207	0.272	0.183876	0.999993	0.0365	0.031
	ENSMUSG00000045259	Klhdc9	protein_coding	1558	201	235	271	213	283	393	266	278	204	272	240	201	263	381	325	269	269.28	239	288	1.207	0.271	0.298707	0.999993	0.0566	0.0654
	ENSMUSG00000026395	Ptprc	protein_coding	18313	220	354	541	543	541	398	290	495	224	409	478	513	503	386	354	479	418.15	370	447	1.207	0.272	0.305989	0.999993	0.0599	0.0545
	ENSMUSG00000041117	Ccdc8	protein_coding	4809	22	52	54	71	41	46	47	56	22	60	48	67	38	45	57	54	48.94	43	52	1.206	0.27	0.472323	0.999993	0.1043	0.1186
	ENSMUSG00000033016	Nfatc1	protein_coding	7469	1574	814	3406	3278	2385	2674	800	2354	1599	941	3010	3095	2216	2593	976	2279	2088.67	1850	2232	1.206	0.271	0.424007	0.999993	0.101	0.0309
	ENSMUSG00000022565	Plec	protein_coding	18113	4203	2044	7595	7204	6491	5828	1713	6452	4270	2362	6712	6801	6032	5652	2091	6246	5020.76	4448	5364	1.206	0.27	0.423864	0.999993	0.1009	0.034
	ENSMUSG00000028600	Podn	protein_coding	4270	4926	2348	4409	5922	6185	4310	2926	4401	5004	2713	3897	5591	5748	4180	3571	4260	4370.53	3871	4670	1.206	0.271	0.221375	0.999993	0.0431	0.0331
	ENSMUSG00000026452	Syt2	protein_coding	7638	76	55	65	99	40	134	45	85	77	64	57	93	37	130	55	82	74.5	66	79	1.206	0.27	0.481288	0.999993	0.1167	0.1039
	ENSMUSG00000037318	Traf3ip3	protein_coding	5756	66	66	63	85	79	91	66	79	67	76	56	80	73	88	81	76	74.74	66	80	1.206	0.27	0.357074	0.999993	0.0623	0.1039
	ENSMUSG00000030107	Usp18	protein_coding	2790	164	212	177	343	295	189	156	173	167	245	156	324	274	183	190	167	213.39	189	228	1.206	0.27	0.363085	0.999993	0.0732	0.0716
	ENSMUSG00000035373	Ccl7	protein_coding	801	4260	1156	5051	5347	3992	5094	2129	4178	4328	1336	4464	5048	3710	4940	2599	4045	3808.57	3376	4068	1.205	0.269	0.391158	0.999993	0.0869	0.0322
	ENSMUSG00000020658	Efr3b	protein_coding	10382	130	122	519	438	320	196	130	425	132	141	459	414	297	190	159	411	275.35	244	294	1.205	0.269	0.515197	0.999993	0.1478	0.0647
	ENSMUSG00000090853	Gm17364	protein_coding	72	61	38	82	68	63	64	75	87	62	44	72	64	59	62	92	84	67.37	59	72	1.205	0.269	0.404198	0.999993	0.0774	0.1074
	ENSMUSG00000048087	Gm4737	protein_coding	2093	202	172	182	233	257	257	191	199	205	199	161	220	239	249	233	193	212.33	188	227	1.205	0.269	0.27395	0.999993	0.0489	0.0718
	ENSMUSG00000052105	Mtcl1	protein_coding	9226	18	31	90	102	68	39	24	44	18	36	80	96	63	38	29	43	50.36	45	54	1.205	0.269	0.56962	0.999993	0.18	0.1172
	ENSMUSG00000074151	Nlrc5	protein_coding	8493	1924	919	1848	2220	2457	2236	1016	1600	1955	1062	1633	2096	2283	2168	1240	1549	1748.29	1550	1867	1.205	0.269	0.244109	0.999993	0.0466	0.0317
	ENSMUSG00000032261	Sh3bgrl2	protein_coding	7865	624	403	833	917	621	1005	387	825	634	466	736	866	577	975	472	799	690.53	612	738	1.205	0.269	0.29136	0.999993	0.0563	0.0441
	ENSMUSG00000026956	Uap1l1	protein_coding	4071	200	381	382	412	380	386	317	481	203	440	338	389	353	374	387	466	368.75	327	394	1.205	0.269	0.302323	0.999993	0.0575	0.0575
	ENSMUSG00000090086	AI480526	lincRNA	4725	148	117	198	185	191	209	109	112	150	135	175	175	177	203	133	108	157.1	153	159	1.037	0.053	0.851371	0.999993	0.0645	0.0804
	ENSMUSG00000105987	AI506816	processed_transcript	4479	4743	2964	5121	4481	4862	4689	2859	4344	4818	3425	4526	4231	4518	4547	3490	4205	4220.02	4256	4198	0.986	-0.02	0.910072	0.999993	0.0279	0.0328
	ENSMUSG00000037580	Gch1	protein_coding	6251	272	279	869	888	537	428	338	598	276	322	768	838	499	415	413	579	513.83	455	549	1.204	0.267	0.413017	0.999993	0.0926	0.05
	ENSMUSG00000093738	AI606473	processed_transcript	2386	173	127	147	205	197	187	96	182	176	147	130	194	183	181	117	176	162.97	151	170	1.131	0.178	0.513519	0.999993	0.0598	0.0793
	ENSMUSG00000087107	AI662270	processed_transcript	3029	31	76	82	89	124	71	94	84	31	88	72	84	115	69	115	81	81.99	64	93	1.452	0.538	0.13572	0.999993	0.1003	0.1009
	ENSMUSG00000003541	Ier3	protein_coding	1131	4032	3351	5704	6877	4265	6832	4471	3677	4096	3872	5041	6493	3963	6625	5457	3560	4888.45	4336	5220	1.204	0.267	0.229438	0.999993	0.0436	0.0338
	ENSMUSG00000027510	Rbm38	protein_coding	2869	960	656	1388	1464	1309	1214	895	1108	975	758	1227	1382	1216	1177	1092	1073	1112.61	987	1188	1.204	0.267	0.155553	0.999993	0.0305	0.0363
	ENSMUSG00000020648	Dus4l	protein_coding	1984	91	91	106	127	107	100	142	99	92	105	94	120	99	97	173	96	109.59	97	117	1.203	0.267	0.366368	0.999993	0.068	0.0915
	ENSMUSG00000069793	Slfn9	protein_coding	5965	315	147	326	380	399	300	172	341	320	170	288	359	371	291	210	330	292.31	259	312	1.203	0.267	0.332723	0.999993	0.0637	0.0632
	ENSMUSG00000005483	Dnajb1	protein_coding	3204	27266	16723	29889	29548	30406	26858	34863	23170	27700	19324	26416	27896	28255	26046	42552	22430	27577.4	24480	29436	1.202	0.266	0.211224	0.999993	0.0401	0.035
	ENSMUSG00000079547	H2-DMb1	protein_coding	1681	2671	1993	2007	3376	2054	4033	1731	2564	2714	2303	1774	3187	1909	3911	2113	2482	2549.03	2264	2720	1.202	0.266	0.254412	0.999993	0.0477	0.0307
	ENSMUSG00000030830	Itgal	protein_coding	6569	129	91	360	423	257	145	42	290	131	105	318	399	239	141	51	281	208.15	185	222	1.202	0.265	0.589755	0.999993	0.2095	0.0722
	ENSMUSG00000031906	Smpd3	protein_coding	5232	46	85	118	71	188	60	60	130	47	98	104	67	175	58	73	126	93.53	83	100	1.202	0.266	0.508353	0.999993	0.1323	0.0964
	ENSMUSG00000025507	Pidd1	protein_coding	4528	213	129	197	195	236	249	161	247	216	149	174	184	219	241	197	239	202.51	180	216	1.201	0.264	0.301495	0.999993	0.053	0.0731
	ENSMUSG00000070327	Rnf213	protein_coding	16888	2102	992	3227	3402	3529	2107	962	2658	2135	1146	2852	3212	3279	2043	1174	2573	2301.95	2044	2456	1.201	0.265	0.390602	0.999993	0.0837	0.0307
	ENSMUSG00000030717	Nupr1	protein_coding	2514	6927	4215	6698	8934	6365	10054	4457	6304	7037	4871	5920	8435	5915	9750	5440	6103	6683.71	5943	7129	1.2	0.263	0.23531	0.999993	0.0432	0.0359
	ENSMUSG00000078247	Airn	antisense	4623	56	66	94	75	69	65	62	83	57	76	83	71	64	63	76	80	71.28	72	71	0.981	-0.028	0.925544	0.999993	0.0665	0.1055
	ENSMUSG00000022193	Psmb5	protein_coding	899	2246	2618	2506	2540	2636	4238	2282	3413	2282	3025	2215	2398	2450	4110	2785	3304	2821.06	2507	3009	1.2	0.264	0.204207	0.999993	0.0378	0.0309
	ENSMUSG00000044367	Slc16a13	protein_coding	2601	111	103	458	391	416	152	112	241	113	119	405	369	387	147	137	233	238.71	212	255	1.199	0.261	0.550528	0.999993	0.1661	0.0685
	ENSMUSG00000097565	Gm26965	protein_coding	1520	76	118	90	118	119	116	132	92	77	136	80	111	111	112	161	89	109.72	98	117	1.198	0.261	0.398978	0.999993	0.0752	0.0915
	ENSMUSG00000063268	Parp10	protein_coding	4275	1633	1177	1963	2399	2310	1961	1150	1834	1659	1360	1735	2265	2147	1902	1404	1775	1780.78	1585	1899	1.198	0.261	0.154085	0.999993	0.0291	0.0316
	ENSMUSG00000003153	Slc2a3	protein_coding	7245	86	122	257	206	133	74	309	150	87	141	227	194	124	72	377	145	170.96	152	182	1.198	0.261	0.553665	0.999993	0.1661	0.078
	ENSMUSG00000027386	Fbln7	protein_coding	3228	112	158	376	393	276	145	152	312	114	183	332	371	256	141	186	302	235.54	210	251	1.197	0.26	0.472953	0.999993	0.1121	0.0689
	ENSMUSG00000033581	Igf2bp2	protein_coding	7402	228	122	270	265	334	241	204	184	232	141	239	250	310	234	249	178	229.08	204	244	1.197	0.259	0.344889	0.999993	0.0625	0.0697
	ENSMUSG00000036902	Neto2	protein_coding	6129	29	29	89	83	63	46	39	57	29	34	79	78	59	45	48	55	53.24	47	57	1.197	0.26	0.498349	0.999993	0.1124	0.1153
	ENSMUSG00000020120	Plek	protein_coding	4486	640	575	1244	910	1031	879	869	1127	650	664	1099	859	958	852	1061	1091	904.42	804	964	1.197	0.26	0.219012	0.999993	0.0384	0.0394
	ENSMUSG00000024338	Psmb8	protein_coding	3381	2300	2481	2778	4272	3374	2872	2210	2711	2337	2867	2455	4033	3135	2785	2697	2624	2866.78	2553	3055	1.197	0.259	0.163968	0.999993	0.0304	0.0309
	ENSMUSG00000032892	Rangrf	protein_coding	1269	299	207	283	378	298	381	227	312	304	239	250	357	277	369	277	302	296.93	264	316	1.197	0.26	0.264986	0.999993	0.0447	0.0628
	ENSMUSG00000042644	Itpr3	protein_coding	9019	208	224	571	604	439	241	208	494	211	259	505	570	408	234	254	478	364.85	325	389	1.196	0.258	0.448484	0.999993	0.1001	0.0577
	ENSMUSG00000057729	Prtn3	protein_coding	1732	167	101	119	194	191	164	132	103	170	117	105	183	177	159	161	100	146.51	131	156	1.196	0.259	0.380401	0.999993	0.0701	0.0825
	ENSMUSG00000002111	Spi1	protein_coding	2695	290	302	504	463	482	475	268	514	295	349	445	437	448	461	327	498	407.42	363	434	1.196	0.258	0.272084	0.999993	0.0464	0.0551
	ENSMUSG00000059305	Vpreb1	protein_coding	1199	77	61	75	73	100	81	93	78	78	70	66	69	93	79	114	76	80.55	71	86	1.196	0.258	0.393258	0.999993	0.0683	0.1015
	ENSMUSG00000032724	Abtb2	protein_coding	6032	164	59	166	221	107	257	44	154	167	68	147	209	99	249	54	149	142.7	127	152	1.195	0.257	0.54338	0.999993	0.152	0.0832
	ENSMUSG00000056481	Cd248	protein_coding	2605	663	911	1256	1531	1470	794	504	1499	674	1053	1110	1445	1366	770	615	1451	1060.5	946	1129	1.195	0.257	0.354925	0.999993	0.0675	0.0369
	ENSMUSG00000021694	Ercc8	protein_coding	7657	94	103	100	111	142	113	110	126	95	119	88	105	132	110	134	122	113.18	101	121	1.195	0.257	0.340473	0.999993	0.0554	0.0904
	ENSMUSG00000045441	Gprin3	protein_coding	8339	469	368	455	448	432	835	348	554	476	425	402	423	401	810	425	536	487.38	434	519	1.195	0.257	0.317156	0.999993	0.0562	0.0511
	ENSMUSG00000020413	Hus1	protein_coding	6450	146	185	199	217	207	219	210	212	148	214	176	205	192	212	256	205	201.14	179	214	1.195	0.257	0.312514	0.999993	0.0521	0.0733
	ENSMUSG00000045776	Lrtm1	protein_coding	7939	127	107	147	173	188	133	156	109	129	124	130	163	175	129	190	106	143.19	128	153	1.195	0.257	0.356658	0.999993	0.0617	0.0832
	ENSMUSG00000034209	Rasl10a	protein_coding	1413	39	8	58	56	35	36	24	53	40	9	51	53	33	35	29	51	37.63	33	40	1.195	0.256	0.569141	0.999993	0.1547	0.1276
	ENSMUSG00000038608	Dock10	protein_coding	18267	2212	1185	2282	2445	2729	2656	1236	2361	2247	1369	2017	2308	2536	2576	1509	2286	2105.95	1878	2243	1.194	0.256	0.219175	0.999993	0.0381	0.0309
	ENSMUSG00000030162	Olr1	protein_coding	3572	141	41	127	176	81	225	35	104	143	47	112	166	75	218	43	101	113.24	101	121	1.194	0.256	0.575377	0.999993	0.1768	0.0902
	ENSMUSG00000031710	Ucp1	protein_coding	1636	92	39	93	137	47	131	52	79	93	45	82	129	44	127	63	76	82.59	73	88	1.194	0.256	0.514724	0.999993	0.1252	0.1005
	ENSMUSG00000041809	Efhc1	protein_coding	2208	63	54	63	69	80	91	40	87	64	62	56	65	74	88	49	84	67.86	61	72	1.192	0.254	0.420265	0.999993	0.0732	0.1071
	ENSMUSG00000027848	Olfml3	protein_coding	6161	3529	1966	2489	3795	2698	4058	1852	3844	3585	2272	2200	3583	2507	3935	2260	3721	3007.97	2686	3201	1.192	0.254	0.265501	0.999993	0.0457	0.0311
	ENSMUSG00000052688	Rab7b	protein_coding	4624	213	260	549	394	431	440	255	498	216	300	485	372	401	427	311	482	374.32	334	399	1.192	0.254	0.353975	0.999993	0.0637	0.0571
	ENSMUSG00000022120	Rnf219	protein_coding	4435	81	92	60	88	86	75	102	123	82	106	53	83	80	73	124	119	90.12	80	96	1.192	0.254	0.442584	0.999993	0.0854	0.0978
	ENSMUSG00000024891	Slc29a2	protein_coding	3018	82	40	96	78	101	114	53	87	83	46	85	74	94	111	65	84	80.17	71	86	1.192	0.254	0.434899	0.999993	0.0812	0.1014
	ENSMUSG00000058818	Pirb	protein_coding	4471	179	227	225	257	253	293	182	300	182	262	199	243	235	284	222	290	239.68	214	255	1.191	0.252	0.30595	0.999993	0.0495	0.0685
	ENSMUSG00000039231	Suv39h1	protein_coding	5270	484	420	598	624	638	645	477	618	492	485	529	589	593	626	582	598	561.69	502	598	1.191	0.252	0.190321	0.999993	0.0309	0.0481
	ENSMUSG00000084347	Akt2-ps	processed_pseudogene	1449	1254	808	1092	1086	1246	1277	811	1185	1274	934	965	1025	1158	1238	990	1147	1091.42	1058	1112	1.051	0.072	0.681391	0.999993	0.0268	0.0365
	ENSMUSG00000037410	Tbc1d2b	protein_coding	8799	1655	1291	2425	2390	2253	2003	1497	2520	1681	1492	2143	2256	2094	1942	1827	2440	1984.44	1772	2112	1.191	0.253	0.147113	0.999993	0.0264	0.0311
	ENSMUSG00000051703	Tmem198	protein_coding	2504	143	88	140	181	141	142	115	162	145	102	124	171	131	138	140	157	138.44	124	147	1.191	0.253	0.338835	0.999993	0.0546	0.0842
	ENSMUSG00000118502	AL645861.1	unitary_pseudogene	561	101	57	109	82	111	125	36	103	103	66	96	77	103	121	44	100	88.78	88	89	1.01	0.015	0.965639	0.999993	0.095	0.0981
	ENSMUSG00000116429	Ddit3	protein_coding	105	1527	778	1738	1620	1524	1884	1525	1318	1551	899	1536	1529	1416	1827	1861	1276	1487.04	1329	1582	1.19	0.251	0.221292	0.999993	0.0366	0.033
	ENSMUSG00000045316	Fahd1	protein_coding	1473	269	366	260	341	391	392	373	324	273	423	230	322	363	380	455	314	345.04	309	367	1.19	0.251	0.330027	0.999993	0.0557	0.0591
	ENSMUSG00000043091	Tuba1c	protein_coding	2287	6069	2714	5506	6342	5094	9327	2779	5093	6166	3136	4866	5988	4734	9045	3392	4930	5282.05	4723	5618	1.19	0.25	0.367616	0.999993	0.0683	0.0344
	ENSMUSG00000068009	Bpifb6	protein_coding	1669	912	546	1063	844	1197	990	832	1100	927	631	939	797	1112	960	1015	1065	930.81	832	990	1.189	0.249	0.206007	0.999993	0.0334	0.0389
	ENSMUSG00000050786	Ccdc126	protein_coding	2421	167	392	350	380	335	423	339	363	170	453	309	359	311	410	414	351	347.18	311	369	1.189	0.25	0.38117	0.999993	0.0691	0.059
	ENSMUSG00000019122	Ccl9	protein_coding	3045	516	1066	713	680	1012	1031	1008	943	524	1232	630	642	940	1000	1230	913	888.95	795	945	1.189	0.249	0.352871	0.999993	0.0627	0.0396
	ENSMUSG00000006585	Cdt1	protein_coding	3140	112	65	332	272	207	188	75	242	114	75	293	257	192	182	92	234	179.95	161	191	1.189	0.25	0.539472	0.999993	0.1415	0.0763
	ENSMUSG00000044881	Coa4	protein_coding	2627	98	85	86	109	96	107	116	109	100	98	76	103	89	104	142	106	102.1	91	109	1.189	0.25	0.379979	0.999993	0.0618	0.0937
	ENSMUSG00000033295	Ptprf	protein_coding	9148	1611	1091	1662	1782	1903	2271	1014	1817	1637	1261	1469	1682	1768	2202	1238	1759	1626.99	1456	1730	1.189	0.249	0.187341	0.999993	0.0311	0.0322
	ENSMUSG00000030096	Slc6a6	protein_coding	8457	12261	5019	13340	13424	11020	15542	3663	17670	12456	5800	11790	12674	10241	15072	4471	17106	11201.1	10015	11913	1.189	0.25	0.45807	0.999993	0.1008	0.0375
	ENSMUSG00000030798	Cd37	protein_coding	3522	118	172	260	217	270	188	180	236	120	199	230	205	251	182	220	228	204.33	183	217	1.188	0.248	0.365275	0.999993	0.0617	0.0728
	ENSMUSG00000029027	Dffb	protein_coding	2875	49	91	93	61	119	68	126	85	50	105	82	58	111	66	154	82	88.41	79	94	1.188	0.248	0.507955	0.999993	0.1132	0.0985
	ENSMUSG00000028344	Invs	protein_coding	11431	260	232	360	376	399	344	258	321	264	268	318	355	371	334	315	311	316.93	283	337	1.188	0.249	0.258851	0.999993	0.0399	0.0612
	ENSMUSG00000004630	Pcp2	protein_coding	1828	118	89	134	134	162	125	120	136	120	103	118	127	151	121	146	132	127.19	114	135	1.188	0.248	0.338076	0.999993	0.0516	0.0868
	ENSMUSG00000031880	Rrad	protein_coding	1577	3405	1683	4179	5094	3227	5025	1757	3290	3459	1945	3693	4809	2999	4873	2144	3185	3388.49	3032	3602	1.188	0.248	0.355248	0.999993	0.0637	0.0316
	ENSMUSG00000031574	Star	protein_coding	4113	42	42	70	62	76	34	46	88	43	49	62	59	71	33	56	85	57.07	51	61	1.188	0.248	0.484849	0.999993	0.0944	0.113
	ENSMUSG00000059839	Zfp874b	protein_coding	3789	138	133	161	172	196	158	185	146	140	154	142	162	182	153	226	141	162.63	145	173	1.188	0.249	0.348984	0.999993	0.0564	0.0794
	ENSMUSG00000022901	Cd86	protein_coding	3661	80	86	180	139	143	117	135	137	81	99	159	131	133	113	165	133	126.84	113	135	1.187	0.248	0.398765	0.999993	0.0686	0.0868
	ENSMUSG00000022066	Entpd4b	protein_coding	8074	71	36	63	57	58	63	71	84	72	42	56	54	54	61	87	81	63.27	57	67	1.187	0.247	0.457525	0.999993	0.0824	0.1096
	ENSMUSG00000044042	Fmn1	protein_coding	16077	239	189	201	276	231	354	135	288	243	218	178	261	215	343	165	279	237.62	213	253	1.187	0.247	0.370161	0.999993	0.0634	0.0687
	ENSMUSG00000033871	Ppargc1b	protein_coding	3990	268	142	314	279	408	339	143	276	272	164	278	263	379	329	175	267	265.86	238	283	1.187	0.248	0.391056	0.999993	0.0703	0.0657
	ENSMUSG00000020261	Slc36a1	protein_coding	5626	1698	683	1406	1812	1344	2383	663	1395	1725	789	1243	1711	1249	2311	809	1350	1398.4	1252	1486	1.187	0.247	0.391985	0.999993	0.0731	0.0336
	ENSMUSG00000029314	Gpat3	protein_coding	3502	9354	4305	7772	7853	10432	8738	6072	9509	9503	4975	6869	7414	9694	8474	7411	9205	7943.11	7116	8440	1.186	0.246	0.244609	0.999993	0.0396	0.0368
	ENSMUSG00000049323	Smcr8	protein_coding	8078	827	750	1350	1165	1409	1177	918	1098	840	867	1193	1100	1309	1141	1120	1063	1079.25	967	1147	1.186	0.246	0.170825	0.999993	0.0276	0.0367
	ENSMUSG00000020435	Osbp2	protein_coding	6361	236	148	227	218	248	249	205	290	240	171	201	206	230	241	250	281	227.51	204	242	1.185	0.245	0.321375	0.999993	0.0497	0.0699
	ENSMUSG00000047603	Zfp235	protein_coding	6025	98	180	164	202	170	171	199	141	100	208	145	191	158	166	243	136	168.3	151	179	1.185	0.245	0.421512	0.999993	0.0766	0.0784
	ENSMUSG00000036764	Dnajc12	protein_coding	4476	162	165	176	173	225	205	217	178	165	191	156	163	209	199	265	172	189.9	171	202	1.184	0.244	0.356634	0.999993	0.0565	0.0749
	ENSMUSG00000020546	Stxbp4	protein_coding	11834	193	118	203	188	289	170	172	197	196	136	179	177	269	165	210	191	190.42	170	202	1.184	0.244	0.366442	0.999993	0.0596	0.0748
	ENSMUSG00000025498	Irf7	protein_coding	3776	1230	1066	1356	1886	1827	1037	1185	1368	1250	1232	1198	1781	1698	1006	1446	1324	1366.81	1227	1451	1.183	0.242	0.202705	0.999993	0.0314	0.0338
	ENSMUSG00000041193	Pla2g5	protein_coding	2884	811	658	550	1045	569	1245	389	911	824	760	486	987	529	1207	475	882	768.72	690	816	1.183	0.242	0.405471	0.999993	0.074	0.0421
	ENSMUSG00000038037	Socs1	protein_coding	2908	1385	302	1727	1657	1827	1152	555	1465	1407	349	1526	1564	1698	1117	677	1418	1219.66	1094	1295	1.183	0.243	0.504343	0.999993	0.1166	0.0351
	ENSMUSG00000025746	Il6	protein_coding	2428	1424	1132	3007	3110	1670	2655	1570	1740	1447	1308	2658	2936	1552	2575	1916	1684	2009.47	1804	2133	1.182	0.241	0.342622	0.999993	0.0567	0.031
	ENSMUSG00000044149	Nkrf	protein_coding	3882	186	139	271	289	226	236	182	236	189	161	240	273	210	229	222	228	218.93	197	232	1.182	0.241	0.33705	0.999993	0.0515	0.0709
	ENSMUSG00000022681	Ntan1	protein_coding	2585	1239	1616	1578	1516	1506	2872	1599	1385	1259	1867	1395	1431	1399	2785	1952	1341	1678.63	1507	1782	1.182	0.242	0.310295	0.999993	0.0498	0.032
	ENSMUSG00000026475	Rgs16	protein_coding	2339	1547	1288	3373	3628	2833	1903	1474	2277	1572	1488	2981	3425	2633	1845	1799	2204	2243.46	2014	2381	1.182	0.242	0.342914	0.999993	0.0572	0.0307
	ENSMUSG00000034656	Cacna1a	protein_coding	12310	120	85	153	157	118	165	81	189	122	98	135	148	110	160	99	183	131.88	118	140	1.181	0.24	0.410421	0.999993	0.0678	0.0856
	ENSMUSG00000000982	Ccl3	protein_coding	766	83	152	214	189	110	176	240	146	84	176	189	178	102	171	293	141	166.84	150	177	1.181	0.24	0.501264	0.999993	0.1066	0.0787
	ENSMUSG00000028179	Cth	protein_coding	2791	364	397	461	444	529	497	489	459	370	459	407	419	492	482	597	444	458.74	412	487	1.181	0.24	0.261054	0.999993	0.0383	0.0525
	ENSMUSG00000078787	Cyp2t4	protein_coding	1650	49	52	56	75	87	58	38	60	50	60	49	71	81	56	46	58	58.97	53	62	1.181	0.24	0.454158	0.999993	0.0743	0.1119
	ENSMUSG00000034321	Exosc1	protein_coding	4053	478	505	497	638	586	639	595	492	486	584	439	602	545	620	726	476	559.69	503	594	1.181	0.24	0.263295	0.999993	0.0391	0.0482
	ENSMUSG00000024912	Fosl1	protein_coding	2033	858	155	1718	1592	1079	1238	318	996	872	179	1518	1503	1003	1201	388	964	953.47	856	1012	1.181	0.24	0.605505	0.999993	0.1908	0.0385
	ENSMUSG00000048126	Col6a3	protein_coding	11963	18455	7451	30885	23826	30673	22322	7978	25925	18749	8610	27296	22494	28503	21647	9737	25097	20266.8	18218	21496	1.18	0.239	0.472158	0.999993	0.0978	0.0364
	ENSMUSG00000068854	H2bc21	protein_coding	2620	89	121	121	124	137	110	126	163	90	140	107	117	127	107	154	158	124.98	112	133	1.18	0.239	0.396728	0.999993	0.0621	0.0874
	ENSMUSG00000005716	Pvalb	protein_coding	1041	122	149	133	137	183	167	134	193	124	172	118	129	170	162	164	187	153.18	138	162	1.18	0.238	0.375461	0.999993	0.0574	0.0812
	ENSMUSG00000039209	Rpl39l	protein_coding	831	232	252	275	346	206	356	254	351	236	291	243	327	191	345	310	340	285.38	257	303	1.18	0.238	0.349601	0.999993	0.054	0.0639
	ENSMUSG00000027660	Skil	protein_coding	9694	3204	1287	3667	3777	3120	4175	1743	3164	3255	1487	3241	3566	2899	4049	2127	3063	2960.93	2661	3141	1.18	0.239	0.346913	0.999993	0.057	0.031
	ENSMUSG00000029072	Tas1r3	protein_coding	3523	67	31	68	62	89	84	19	79	68	36	60	59	83	81	23	76	60.79	55	64	1.18	0.239	0.548314	0.999993	0.125	0.1107
	ENSMUSG00000022335	Zfat	protein_coding	7323	132	107	200	187	219	149	128	181	134	124	177	177	204	144	156	175	161.31	145	171	1.18	0.239	0.367592	0.999993	0.0564	0.0796
	ENSMUSG00000072770	Acrbp	protein_coding	3277	45	54	89	91	92	72	46	72	46	62	79	86	85	70	56	70	69.23	62	73	1.179	0.237	0.455383	0.999993	0.0755	0.1064
	ENSMUSG00000044017	Adgrd1	protein_coding	8321	184	260	410	426	635	202	143	317	187	300	362	402	590	196	175	307	314.91	283	334	1.179	0.238	0.510301	0.999993	0.113	0.0613
	ENSMUSG00000072082	Ccnf	protein_coding	7800	47	55	112	100	77	62	90	82	48	64	99	94	72	60	110	79	78.2	70	83	1.179	0.237	0.482481	0.999993	0.0885	0.1024
	ENSMUSG00000030786	Itgam	protein_coding	5024	287	289	562	384	555	488	299	507	292	334	497	363	516	473	365	491	416.19	374	442	1.179	0.238	0.33445	0.999993	0.0516	0.0546
	ENSMUSG00000033722	BC034090	protein_coding	8222	346	186	382	466	411	395	215	319	352	215	338	440	382	383	262	309	335.03	302	355	1.178	0.237	0.357483	0.999993	0.0558	0.0598
	ENSMUSG00000036943	Rab8b	protein_coding	4733	779	768	1437	1419	1337	984	761	1368	791	887	1270	1340	1242	954	929	1324	1092.3	983	1158	1.178	0.236	0.25105	0.999993	0.0366	0.0365
	ENSMUSG00000042510	AA986860	protein_coding	3640	164	99	140	195	172	173	130	128	167	114	124	184	160	168	159	124	149.88	135	159	1.177	0.235	0.384788	0.999993	0.0582	0.0818
	ENSMUSG00000079227	Ccr5	protein_coding	8434	65	83	76	70	82	107	83	105	66	96	67	66	76	104	101	102	84.76	76	90	1.177	0.235	0.44674	0.999993	0.0729	0.0998
	ENSMUSG00000017767	Spata25	protein_coding	1138	127	61	99	113	103	195	66	94	129	70	87	107	96	189	81	91	106.26	95	113	1.177	0.235	0.490473	0.999993	0.094	0.0923
	ENSMUSG00000046010	Zfp830	protein_coding	1591	294	358	355	394	419	378	366	451	299	414	314	372	389	367	447	437	379.67	342	402	1.177	0.235	0.297805	0.999993	0.0424	0.0568
	ENSMUSG00000027399	Il1a	protein_coding	1974	50	76	69	73	67	94	82	71	51	88	61	69	62	91	100	69	73.84	67	78	1.176	0.234	0.468589	0.999993	0.0789	0.1044
	ENSMUSG00000003752	Itpkc	protein_coding	5285	2775	613	3428	3510	2345	3910	828	2647	2819	708	3030	3314	2179	3792	1011	2562	2426.88	2186	2572	1.176	0.234	0.555876	0.999993	0.1403	0.0307
	ENSMUSG00000032355	Mlip	protein_coding	8916	89	97	98	117	86	140	87	138	90	112	87	110	80	136	106	134	106.88	96	113	1.176	0.234	0.416728	0.999993	0.0643	0.0922
	ENSMUSG00000046191	Pcdhb20	protein_coding	3559	47	51	64	86	76	40	52	68	48	59	57	81	71	39	63	66	60.39	55	64	1.176	0.234	0.478461	0.999993	0.0804	0.1111
	ENSMUSG00000031365	Zfp275	protein_coding	6745	430	272	502	479	478	503	356	543	437	314	444	452	444	488	435	526	442.4	398	469	1.176	0.234	0.281611	0.999993	0.0398	0.0533
	ENSMUSG00000030847	Bag3	protein_coding	2562	6782	3309	10146	9543	8169	7457	6294	7248	6890	3824	8967	9010	7591	7232	7682	7017	7276.46	6560	7706	1.175	0.232	0.315233	0.999993	0.0473	0.0364
	ENSMUSG00000049037	Clec4a1	protein_coding	1558	61	99	122	93	109	101	103	149	62	114	108	88	101	98	126	144	105.15	95	111	1.175	0.233	0.447968	0.999993	0.074	0.0928
	ENSMUSG00000035745	Grin3b	protein_coding	3296	204	210	200	285	260	313	167	214	207	243	177	269	242	304	204	207	231.49	209	245	1.175	0.233	0.359359	0.999993	0.0529	0.0694
	ENSMUSG00000001665	Gstt3	protein_coding	3842	276	351	373	413	393	378	419	368	280	406	330	390	365	367	511	356	375.62	339	398	1.175	0.233	0.322431	0.999993	0.0463	0.0571
	ENSMUSG00000025044	Msr1	protein_coding	6344	68	110	90	93	91	131	93	130	69	127	80	88	85	127	114	126	101.81	92	108	1.175	0.233	0.450402	0.999993	0.0743	0.0938
	ENSMUSG00000028693	Nasp	protein_coding	7518	614	506	1167	1143	1014	759	618	907	624	585	1031	1079	942	736	754	878	828.71	747	878	1.175	0.233	0.301601	0.999993	0.0439	0.0408
	ENSMUSG00000035228	Ccdc106	protein_coding	2699	95	88	113	128	136	114	117	86	97	102	100	121	126	111	143	83	110.24	100	117	1.174	0.231	0.407576	0.999993	0.0599	0.0913
	ENSMUSG00000028689	Ccdc163	protein_coding	2519	114	131	155	140	171	158	161	156	116	151	137	132	159	153	197	151	149.5	135	158	1.174	0.232	0.380971	0.999993	0.0554	0.0819
	ENSMUSG00000001506	Col1a1	protein_coding	6563	22127	17238	33631	29691	31720	33236	15763	33180	22479	19919	29723	28032	29476	32231	19239	32121	26652.5	24040	28220	1.174	0.231	0.256298	0.999993	0.0368	0.0352
	ENSMUSG00000044636	Csrnp2	protein_coding	4375	317	210	517	464	466	327	381	361	322	243	457	438	433	317	465	349	378.04	341	400	1.174	0.232	0.364127	0.999993	0.0552	0.0569
	ENSMUSG00000026969	Fam166a	protein_coding	1125	640	360	642	831	718	702	369	635	650	416	567	785	667	681	450	615	603.9	544	640	1.174	0.232	0.31524	0.999993	0.0457	0.0467
	ENSMUSG00000020083	Fam241b	protein_coding	2981	48	84	41	74	32	101	68	77	49	97	36	70	30	98	83	75	67.14	61	71	1.174	0.232	0.573161	0.999993	0.1349	0.1077
	ENSMUSG00000114378	Gm49355	protein_coding	3124	362	378	392	454	431	469	427	462	368	437	346	429	401	455	521	447	425.42	384	451	1.174	0.232	0.280981	0.999993	0.0386	0.0542
	ENSMUSG00000060678	H4c3	protein_coding	820	43	85	34	67	88	50	55	76	44	98	30	63	82	48	67	74	63.27	57	67	1.174	0.232	0.547047	0.999993	0.1154	0.1097
	ENSMUSG00000039621	Prex1	protein_coding	10266	446	362	847	764	620	664	251	952	453	418	749	721	576	644	306	922	598.66	540	634	1.174	0.231	0.444326	0.999993	0.0794	0.0468
	ENSMUSG00000041483	Zfp281	protein_coding	4937	748	508	1106	997	927	1023	608	1046	760	587	977	941	861	992	742	1013	859.23	775	910	1.174	0.231	0.257511	0.999993	0.0358	0.0402
	ENSMUSG00000029431	B3gnt4	protein_coding	1423	99	111	93	105	134	138	92	141	101	128	82	99	125	134	112	136	114.66	104	121	1.173	0.23	0.40924	0.999993	0.0602	0.09
	ENSMUSG00000027199	Gatm	protein_coding	3001	81	124	107	84	106	99	179	139	82	143	95	79	99	96	218	135	118.37	107	125	1.173	0.231	0.516159	0.999993	0.1032	0.0891
	ENSMUSG00000038151	Prdm1	protein_coding	5579	87	91	237	162	201	123	139	167	88	105	209	153	187	119	170	162	149.17	134	158	1.173	0.23	0.4669	0.999993	0.0823	0.0819
	ENSMUSG00000027009	Itga4	protein_coding	13978	116	140	193	222	198	125	110	237	118	162	171	210	184	121	134	229	166.09	150	176	1.172	0.228	0.438417	0.999993	0.0712	0.0787
	ENSMUSG00000020070	Rufy2	protein_coding	8108	739	780	872	1020	1012	861	857	979	751	901	771	963	940	835	1046	948	894.36	808	946	1.172	0.229	0.193518	0.999993	0.0264	0.0395
	ENSMUSG00000051367	Six1	protein_coding	4383	1499	1391	1446	1866	1579	2048	1320	1843	1523	1607	1278	1762	1467	1986	1611	1784	1627.32	1469	1722	1.172	0.229	0.167267	0.999993	0.0239	0.0322
	ENSMUSG00000053475	Tnfaip6	protein_coding	1710	1041	493	2374	1977	1885	1277	697	1623	1058	570	2098	1867	1752	1238	851	1571	1375.48	1242	1456	1.172	0.229	0.480864	0.999993	0.0929	0.0337
	ENSMUSG00000037872	Ackr1	protein_coding	1405	106	304	390	765	295	139	55	382	108	351	345	722	274	135	67	370	296.47	268	314	1.171	0.228	0.675428	0.999993	0.2605	0.0628
	ENSMUSG00000078851	H2aw	protein_coding	2146	425	552	389	609	494	584	527	530	432	638	344	575	459	566	643	513	521.26	471	551	1.171	0.228	0.331605	0.999993	0.047	0.0497
	ENSMUSG00000070407	Hs3st3b1	protein_coding	4911	34	37	125	102	96	39	47	90	35	43	110	96	89	38	57	87	69.45	63	73	1.171	0.227	0.587925	0.999993	0.1428	0.1062
	ENSMUSG00000038894	Irs2	protein_coding	6323	15974	3900	15764	13971	18160	17665	4584	15387	16228	4507	13932	13190	16876	17131	5595	14896	12794.3	11556	13538	1.171	0.228	0.528802	0.999993	0.1167	0.0375
	ENSMUSG00000029379	Cxcl3	protein_coding	3498	46	8	109	94	56	77	34	43	47	9	96	89	52	75	41	42	56.36	51	60	1.17	0.226	0.65423	0.999993	0.2097	0.1132
	ENSMUSG00000046182	Gsg1l	protein_coding	3923	806	325	593	721	406	1282	180	857	819	376	524	681	377	1243	220	830	633.63	573	670	1.17	0.226	0.582453	0.999993	0.1492	0.0457
	ENSMUSG00000026443	Lrrn2	protein_coding	3595	210	169	270	163	308	308	165	333	213	195	239	154	286	299	201	322	238.73	216	252	1.17	0.227	0.419594	0.999993	0.0659	0.0685
	ENSMUSG00000019889	Ptprk	protein_coding	13328	3614	1284	3673	2099	3262	4010	2048	5142	3672	1484	3246	1982	3031	3889	2500	4978	3097.58	2801	3276	1.17	0.226	0.450811	0.999993	0.0795	0.0312
	ENSMUSG00000036918	Ttc7	protein_coding	6720	796	540	934	854	951	1204	508	955	809	624	825	806	884	1168	620	925	832.53	753	881	1.17	0.226	0.297664	0.999993	0.0407	0.0407
	ENSMUSG00000030595	Nfkbib	protein_coding	2169	2064	1522	2467	2790	2316	3114	1538	2145	2097	1759	2180	2634	2152	3020	1877	2077	2224.46	2012	2352	1.169	0.225	0.227694	0.999993	0.0305	0.0308
	ENSMUSG00000070867	Trabd2b	protein_coding	6617	8035	2995	6555	8420	6903	8660	3370	7294	8163	3461	5793	7949	6415	8398	4113	7061	6419.21	5806	6787	1.169	0.225	0.394895	0.999993	0.0622	0.0357
	ENSMUSG00000028558	Calr4	protein_coding	2522	158	224	223	218	221	304	197	261	161	259	197	206	205	295	240	253	226.94	206	240	1.168	0.224	0.390555	0.999993	0.0561	0.0699
	ENSMUSG00000030309	Caprin2	protein_coding	14140	255	216	307	329	338	321	262	272	259	250	271	311	314	311	320	263	287.38	260	304	1.168	0.224	0.312303	0.999993	0.0401	0.0637
	ENSMUSG00000056856	Jakmip3	protein_coding	5843	97	86	100	101	104	167	70	121	99	99	88	95	97	162	85	117	105.35	95	111	1.168	0.224	0.449241	0.999993	0.0685	0.0926
	ENSMUSG00000030600	Lrfn1	protein_coding	3919	71	54	82	89	75	94	42	110	72	62	72	84	70	91	51	106	76.2	69	80	1.168	0.224	0.481287	0.999993	0.0771	0.1031
	ENSMUSG00000008496	Pou2f2	protein_coding	8243	56	34	143	135	93	67	28	125	57	39	126	127	86	65	34	121	82.07	74	87	1.168	0.224	0.612187	0.999993	0.1613	0.1005
	ENSMUSG00000044461	Shisa2	protein_coding	3672	140	182	197	170	179	200	239	221	142	210	174	160	166	194	292	214	194.14	175	205	1.168	0.224	0.426273	0.999993	0.0654	0.0743
	ENSMUSG00000028369	Svep1	protein_coding	16117	6429	4126	7749	7242	9199	8785	3156	7830	6531	4768	6849	6837	8548	8519	3852	7580	6685.57	6049	7067	1.168	0.224	0.350459	0.999993	0.0512	0.0359
	ENSMUSG00000035042	Ccl5	protein_coding	960	56	54	32	139	45	47	12	54	57	62	28	131	42	46	15	52	54.14	49	57	1.167	0.223	0.662592	0.999993	0.2145	0.1148
	ENSMUSG00000003379	Cd79a	protein_coding	1457	23	39	124	78	130	40	24	87	23	45	110	74	121	39	29	84	65.6	59	69	1.167	0.222	0.653788	0.999993	0.2044	0.108
	ENSMUSG00000029919	Hpgds	protein_coding	6425	77	91	129	107	107	139	91	137	78	105	114	101	99	135	111	133	109.54	99	116	1.167	0.223	0.425142	0.999993	0.0603	0.0914
	ENSMUSG00000019794	Katna1	protein_coding	2195	1718	1121	2402	2507	2189	2167	1392	1908	1745	1295	2123	2367	2034	2101	1699	1847	1901.52	1721	2010	1.167	0.223	0.228108	0.999993	0.0299	0.0313
	ENSMUSG00000028845	Tekt2	protein_coding	1900	177	106	113	166	147	193	119	161	180	122	100	157	137	187	145	156	147.97	134	156	1.167	0.223	0.427023	0.999993	0.0631	0.0822
	ENSMUSG00000038459	Abhd17c	protein_coding	4606	950	627	894	1032	918	1200	629	1096	965	725	790	974	853	1164	768	1061	912.45	827	964	1.166	0.222	0.25827	0.999993	0.0332	0.0392
	ENSMUSG00000021280	Exoc3l4	protein_coding	5650	82	107	181	192	118	192	63	164	83	124	160	181	110	186	77	159	134.96	122	143	1.166	0.222	0.510474	0.999993	0.0934	0.0849
	ENSMUSG00000028634	Hivep3	protein_coding	17627	1598	415	1018	1504	1354	1694	394	1065	1623	480	900	1420	1258	1643	481	1031	1104.44	1001	1167	1.166	0.221	0.535816	0.999993	0.1124	0.0364
	ENSMUSG00000034573	Ptpn13	protein_coding	12102	217	227	448	356	402	259	251	456	220	262	396	336	374	251	306	441	323.42	293	342	1.166	0.221	0.405535	0.999993	0.0597	0.0607
	ENSMUSG00000040441	Slc26a10	protein_coding	4519	114	127	209	253	184	155	68	233	116	147	185	239	171	150	83	226	164.5	149	174	1.166	0.222	0.506766	0.999993	0.0932	0.079
	ENSMUSG00000056130	Ticam2	protein_coding	5792	27	39	79	51	63	46	59	57	27	45	70	48	59	45	72	55	52.6	47	56	1.166	0.222	0.539444	0.999993	0.0972	0.116
	ENSMUSG00000044730	9930104L06Rik	protein_coding	5592	572	395	558	651	556	735	455	592	581	456	493	615	517	713	555	573	562.9	510	595	1.165	0.22	0.286027	0.999993	0.0361	0.0481
	ENSMUSG00000029161	Cgref1	protein_coding	2082	68	53	83	97	64	94	70	71	69	61	73	92	59	91	85	69	75.01	68	79	1.165	0.22	0.468054	0.999993	0.0683	0.1038
	ENSMUSG00000048078	Tenm4	protein_coding	21021	26949	12338	25427	24709	29524	33328	12257	27313	27378	14257	22472	23328	27436	32321	14960	26441	23574	21369	24897	1.165	0.22	0.370971	0.999993	0.0539	0.0357
	ENSMUSG00000073016	Uprt	protein_coding	2304	106	61	128	94	138	97	112	124	108	70	113	89	128	94	137	120	107.39	97	114	1.165	0.22	0.45278	0.999993	0.0671	0.0921
	ENSMUSG00000038067	Csf3	protein_coding	1413	43	68	221	311	74	130	47	73	44	79	195	294	69	126	57	71	116.76	106	123	1.164	0.218	0.679144	0.999993	0.2401	0.0893
	ENSMUSG00000048732	Klhl11	protein_coding	2393	115	87	157	143	201	101	132	115	117	101	139	135	187	98	161	111	131.04	119	138	1.164	0.219	0.456282	0.999993	0.0689	0.0858
	ENSMUSG00000043832	Clec4a3	protein_coding	1327	46	131	110	129	96	88	104	153	47	151	97	122	89	85	127	148	108.34	98	114	1.163	0.217	0.54112	0.999993	0.1031	0.0918
	ENSMUSG00000026674	Ddr2	protein_coding	9264	2892	1934	3781	3889	3614	3563	1823	3915	2938	2235	3342	3672	3358	3455	2225	3790	3126.85	2838	3300	1.163	0.217	0.288253	0.999993	0.037	0.0312
	ENSMUSG00000032350	Gclc	protein_coding	3766	1758	927	2181	2104	2403	1923	1397	1538	1786	1071	1928	1986	2233	1865	1705	1489	1757.88	1595	1856	1.163	0.218	0.285948	0.999993	0.0365	0.0317
	ENSMUSG00000034872	Gipc3	protein_coding	3521	72	99	209	236	141	71	70	221	73	114	185	223	131	69	85	214	136.79	124	144	1.163	0.218	0.590136	0.999993	0.1388	0.0845
	ENSMUSG00000027463	Slc52a3	protein_coding	2767	62	57	158	183	108	47	42	156	63	66	140	173	100	46	51	151	98.69	90	104	1.163	0.218	0.619737	0.999993	0.1619	0.0946
	ENSMUSG00000078866	Zfp970	protein_coding	2172	327	511	257	388	385	429	608	357	332	590	227	366	358	416	742	346	422.2	383	446	1.163	0.218	0.502735	0.999993	0.0913	0.0544
	ENSMUSG00000005470	Asf1b	protein_coding	2338	131	74	104	120	112	135	109	125	133	86	92	113	104	131	133	121	114.11	104	120	1.162	0.217	0.433804	0.999993	0.0595	0.0902
	ENSMUSG00000057092	Fxyd3	protein_coding	4850	69	90	114	111	120	84	85	135	70	104	101	105	112	81	104	131	100.88	92	107	1.162	0.217	0.454663	0.999993	0.0647	0.094
	ENSMUSG00000020520	Galnt10	protein_coding	5965	711	1102	1786	1968	1068	1643	835	1508	722	1273	1578	1858	992	1593	1019	1460	1312.12	1191	1384	1.162	0.217	0.392702	0.999993	0.0564	0.0343
	ENSMUSG00000055660	Mettl4	protein_coding	8036	431	366	399	466	522	433	432	493	438	423	353	440	485	420	527	477	445.36	405	470	1.162	0.216	0.30461	0.999993	0.0372	0.0531
	ENSMUSG00000070583	Fv1	protein_coding	1380	50	40	41	46	45	56	56	52	51	46	36	43	42	54	68	50	48.94	44	51	1.161	0.215	0.520094	0.999993	0.0787	0.1187
	ENSMUSG00000066705	Fxyd6	protein_coding	4107	60	97	76	106	58	137	50	119	61	112	67	100	54	133	61	115	87.91	80	93	1.161	0.215	0.556253	0.999993	0.1075	0.0985
	ENSMUSG00000000732	Icosl	protein_coding	4620	516	227	660	592	609	607	307	584	524	262	583	559	566	589	375	565	502.92	456	531	1.161	0.216	0.41395	0.999993	0.0602	0.0504
	ENSMUSG00000006310	Zbtb32	protein_coding	2357	151	92	122	146	127	184	120	135	153	106	108	138	118	178	146	131	134.87	122	142	1.161	0.215	0.434041	0.999993	0.0597	0.085
	ENSMUSG00000031333	Abcb7	protein_coding	5905	518	412	590	551	648	528	515	708	526	476	521	520	602	512	629	685	559.02	508	590	1.16	0.215	0.289706	0.999993	0.0347	0.0482
	ENSMUSG00000025408	Ddit3	protein_coding	1713	2702	1444	3011	2992	2685	3159	2512	2311	2745	1669	2661	2825	2495	3064	3066	2237	2595.16	2358	2737	1.16	0.215	0.273032	0.999993	0.0337	0.0307
	ENSMUSG00000069302	H2ac12	protein_coding	405	20	68	68	78	52	31	85	54	20	79	60	74	48	30	104	52	58.38	53	62	1.16	0.215	0.632197	0.999993	0.1615	0.1126
	ENSMUSG00000018476	Kdm6b	protein_coding	6954	10719	2745	17591	15605	13567	13565	3897	12412	10890	3172	15547	14733	12607	13155	4756	12016	10859.5	9870	11453	1.16	0.215	0.582016	0.999993	0.1352	0.0375
	ENSMUSG00000035566	Pcdh17	protein_coding	12991	63	65	215	229	104	84	40	200	64	75	190	216	97	81	49	194	120.73	110	127	1.16	0.214	0.643155	0.999993	0.1812	0.0882
	ENSMUSG00000049922	Slc35c1	protein_coding	3275	489	315	532	518	545	584	342	613	497	364	470	489	506	566	417	593	487.96	444	514	1.16	0.214	0.324606	0.999993	0.0397	0.0511
	ENSMUSG00000034601	2700049A03Rik	protein_coding	5879	147	128	227	184	237	211	141	198	149	148	201	174	220	205	172	192	182.53	166	193	1.159	0.212	0.407984	0.999993	0.0531	0.076
	ENSMUSG00000031659	Adcy7	protein_coding	6733	201	212	404	300	360	333	226	353	204	245	357	283	335	323	276	342	295.56	269	312	1.159	0.212	0.389461	0.999993	0.0507	0.0629
	ENSMUSG00000060063	Alox5ap	protein_coding	1420	201	354	317	339	388	292	330	370	204	409	280	320	361	283	403	358	327.27	298	345	1.159	0.213	0.410927	0.999993	0.0565	0.0604
	ENSMUSG00000035640	Cbarp	protein_coding	4996	476	337	462	559	519	492	345	586	484	389	408	528	482	477	421	567	469.61	427	495	1.159	0.214	0.308063	0.999993	0.0368	0.0519
	ENSMUSG00000006763	Saal1	protein_coding	8080	310	308	284	323	412	338	337	364	315	356	251	305	383	328	411	352	337.64	307	356	1.159	0.213	0.357345	0.999993	0.0444	0.0596
	ENSMUSG00000079015	Serpina1c	protein_coding	1361	192	194	153	169	244	185	282	167	195	224	135	160	227	179	344	162	203.25	185	214	1.159	0.213	0.494604	0.999993	0.0814	0.0731
	ENSMUSG00000052446	Zfp961	protein_coding	4334	128	148	174	186	201	172	144	179	130	171	154	176	187	167	176	173	166.63	152	176	1.159	0.213	0.396132	0.999993	0.05	0.0787
	ENSMUSG00000044288	Cnr1	protein_coding	6444	441	285	449	428	504	557	358	432	448	329	397	404	468	540	437	418	430.24	391	453	1.158	0.212	0.33486	0.999993	0.0406	0.0539
	ENSMUSG00000026825	Dnm1	protein_coding	5249	201	227	396	408	458	184	182	376	204	262	350	385	426	178	222	364	298.98	272	315	1.158	0.211	0.491917	0.999993	0.0807	0.0626
	ENSMUSG00000034285	Nipsnap1	protein_coding	2649	302	358	301	431	393	390	330	361	307	414	266	407	365	378	403	349	361.14	329	380	1.158	0.212	0.356741	0.999993	0.0443	0.058
	ENSMUSG00000026683	Nuf2	protein_coding	6341	14	53	108	77	70	32	84	62	14	61	95	73	65	31	103	60	62.78	57	66	1.158	0.211	0.660207	0.999993	0.1903	0.1099
	ENSMUSG00000049130	C5ar1	protein_coding	2570	319	412	685	510	580	625	397	621	324	476	605	481	539	606	485	601	514.73	468	542	1.157	0.211	0.362497	0.999993	0.0457	0.05
	ENSMUSG00000036960	Clca2	protein_coding	4646	57	116	198	197	174	63	83	204	58	134	175	186	162	61	101	197	134.31	122	141	1.157	0.21	0.600535	0.999993	0.136	0.085
	ENSMUSG00000031530	Dusp4	protein_coding	2740	2564	703	2584	2601	2088	3348	851	2393	2605	812	2284	2456	1940	3247	1039	2317	2087.36	1900	2200	1.157	0.211	0.533114	0.999993	0.1014	0.0309
	ENSMUSG00000020415	Pttg1	protein_coding	2000	63	1081	169	1081	115	964	537	105	64	1249	149	1021	107	935	655	102	535.23	487	564	1.157	0.21	0.783384	0.999993	0.5194	0.0492
	ENSMUSG00000098609	Anxa11os	antisense	2479	971	949	1210	1209	1190	1097	905	1046	986	1097	1069	1141	1106	1064	1105	1013	1072.59	1051	1086	1.033	0.047	0.769229	0.999993	0.0222	0.0368
	ENSMUSG00000000567	Sox9	protein_coding	4135	112	16	138	129	115	107	47	105	114	18	122	122	107	104	57	102	93.21	85	98	1.157	0.21	0.636426	0.999993	0.1657	0.0964
	ENSMUSG00000033777	Tlr13	protein_coding	4304	36	102	64	84	78	71	76	95	37	118	57	79	72	69	93	92	77.05	71	81	1.157	0.21	0.564438	0.999993	0.1051	0.103
	ENSMUSG00000024014	Pim1	protein_coding	3362	3090	1462	4894	4652	3253	4861	1716	3531	3139	1689	4325	4392	3023	4714	2094	3418	3349.44	3051	3528	1.156	0.209	0.461433	0.999993	0.0716	0.0315
	ENSMUSG00000029401	Rilpl2	protein_coding	3925	1664	1045	1647	1912	1585	2197	1031	1779	1690	1208	1456	1805	1473	2131	1258	1722	1592.85	1451	1678	1.156	0.209	0.276642	0.999993	0.0323	0.0324
	ENSMUSG00000019368	Sec14l4	protein_coding	3487	35	47	46	63	65	44	33	49	36	54	41	59	60	43	40	47	47.6	44	50	1.156	0.21	0.534663	0.999993	0.0803	0.1195
	ENSMUSG00000053040	Aph1c	protein_coding	5205	89	93	109	107	101	122	85	154	90	107	96	101	94	118	104	149	107.53	98	113	1.155	0.208	0.456353	0.999993	0.0601	0.092
	ENSMUSG00000030203	Dusp16	protein_coding	7798	1497	780	1782	1937	1670	1769	940	1502	1521	901	1575	1829	1552	1716	1147	1454	1461.82	1332	1540	1.155	0.208	0.317996	0.999993	0.038	0.0331
	ENSMUSG00000000579	Dynlt1c	protein_coding	3777	80	117	98	97	120	108	145	102	81	135	87	92	112	105	177	99	110.83	101	117	1.155	0.208	0.508626	0.999993	0.0785	0.0912
	ENSMUSG00000028040	Efna4	protein_coding	1599	50	91	61	95	89	82	61	78	51	105	54	90	83	80	74	76	76.47	70	81	1.155	0.208	0.521783	0.999993	0.0805	0.1032
	ENSMUSG00000040471	Ggt6	protein_coding	1818	64	49	45	71	72	75	29	69	65	57	40	67	67	73	35	67	58.78	54	62	1.155	0.207	0.542003	0.999993	0.0859	0.112
	ENSMUSG00000047910	Pcdhb16	protein_coding	5225	47	58	79	93	104	34	50	79	48	67	70	88	97	33	61	76	67.44	62	71	1.155	0.207	0.570775	0.999993	0.1043	0.1073
	ENSMUSG00000015837	Sqstm1	protein_coding	3356	39007	25085	44329	49797	40822	51715	29657	37327	39628	28986	39178	47014	37935	50152	36198	36135	39403.1	35931	41487	1.155	0.207	0.254965	0.999993	0.0295	0.0331
	ENSMUSG00000021457	Syk	protein_coding	9362	313	420	657	481	650	544	401	610	318	485	581	454	604	528	489	591	506.2	461	533	1.155	0.208	0.367095	0.999993	0.0455	0.0503
	ENSMUSG00000046404	Yod1	protein_coding	6128	138	167	173	157	194	173	200	202	140	193	153	148	180	168	244	196	177.75	162	187	1.155	0.208	0.441898	0.999993	0.0591	0.0768
	ENSMUSG00000033883	Zfp267	protein_coding	6800	212	199	320	293	291	309	281	221	215	230	283	277	270	300	343	214	266.47	243	281	1.155	0.208	0.3975	0.999993	0.0498	0.0656
	ENSMUSG00000033717	Adra2a	protein_coding	4832	26	30	72	96	56	21	17	58	26	35	64	91	52	20	21	56	45.58	42	48	1.154	0.206	0.669739	0.999993	0.1872	0.1207
	ENSMUSG00000022911	Arl13b	protein_coding	5087	969	584	2095	1872	1448	1192	843	1508	984	675	1852	1767	1346	1156	1029	1460	1283.56	1170	1352	1.154	0.207	0.436588	0.999993	0.0623	0.0345
	ENSMUSG00000045664	Cdc42ep2	protein_coding	3411	845	727	1554	1670	1237	1109	631	1379	858	840	1373	1577	1150	1075	770	1335	1122.34	1024	1181	1.154	0.206	0.379294	0.999993	0.048	0.0362
	ENSMUSG00000020776	Fbf1	protein_coding	7751	5540	699	4621	4550	5151	6233	1078	3909	5628	808	4084	4296	4787	6045	1316	3784	3843.35	3507	4046	1.154	0.206	0.65464	0.999993	0.1887	0.0323
	ENSMUSG00000019992	Mtfr2	protein_coding	2140	63	16	89	87	66	78	31	56	64	18	79	82	61	76	38	54	59.04	54	62	1.154	0.206	0.619799	0.999993	0.1378	0.1117
	ENSMUSG00000039936	Pik3cd	protein_coding	6259	153	159	386	345	325	201	135	332	155	184	341	326	302	195	165	321	248.64	227	262	1.154	0.206	0.518733	0.999993	0.0868	0.0674
	ENSMUSG00000030793	Pycard	protein_coding	3800	38	61	70	80	80	64	50	57	39	70	62	76	74	62	61	55	62.39	57	66	1.154	0.206	0.521291	0.999993	0.076	0.11
	ENSMUSG00000017639	Rab11fip4	protein_coding	7451	1499	697	1060	1428	1109	1711	603	1557	1523	805	937	1348	1031	1659	736	1507	1193.3	1088	1256	1.154	0.207	0.42277	0.999993	0.0586	0.0354
	ENSMUSG00000045362	Tnfrsf26	protein_coding	3218	53	43	54	68	35	92	44	53	54	50	48	64	33	89	54	51	55.28	51	58	1.154	0.207	0.562363	0.999993	0.0954	0.1142
	ENSMUSG00000081272	Ap2m1-ps	processed_pseudogene	1308	1342	693	1015	1358	1259	1199	865	836	1363	801	897	1282	1170	1163	1056	809	1067.63	1020	1096	1.074	0.103	0.625962	0.999993	0.039	0.0368
	ENSMUSG00000033209	Ttc28	protein_coding	12315	8795	2961	7886	8327	8865	10080	2831	8092	8935	3422	6970	7862	8238	9775	3455	7834	7061.24	6442	7433	1.154	0.206	0.50357	0.999993	0.0845	0.0362
	ENSMUSG00000116953	9030025P20Rik	protein_coding	3999	71	126	145	138	71	98	192	145	72	146	128	130	66	95	234	140	126.49	115	133	1.153	0.205	0.587152	0.999993	0.1191	0.0871
	ENSMUSG00000021322	Aoah	protein_coding	5925	27	42	62	49	52	44	39	69	27	49	55	46	48	43	48	67	47.8	44	50	1.153	0.206	0.557771	0.999993	0.0887	0.1193
	ENSMUSG00000037458	Azin1	protein_coding	6256	3692	2145	4685	4560	4143	4222	3017	4131	3751	2479	4141	4305	3850	4094	3682	3999	3787.61	3457	3986	1.153	0.205	0.271436	0.999993	0.0308	0.0322
	ENSMUSG00000058729	Lin9	protein_coding	7244	166	170	156	173	207	166	196	217	169	196	138	163	192	161	239	210	183.62	168	193	1.153	0.205	0.440196	0.999993	0.0572	0.0759
	ENSMUSG00000068205	Macrod2	protein_coding	10308	249	317	264	291	329	357	356	286	253	366	233	275	306	346	435	277	311.33	284	328	1.153	0.206	0.419226	0.999993	0.0543	0.0617
	ENSMUSG00000029061	Mmp23	protein_coding	2340	371	265	269	397	370	458	203	368	377	306	238	375	344	444	248	356	335.96	307	353	1.153	0.205	0.41987	0.999993	0.0544	0.0597
	ENSMUSG00000085611	Ap3s1-ps1	processed_pseudogene	579	276	348	343	315	368	397	373	350	280	402	303	297	342	385	455	339	350.51	328	364	1.107	0.147	0.539583	0.999993	0.0481	0.0587
	ENSMUSG00000021684	Pde8b	protein_coding	5879	49	49	92	94	84	49	54	84	50	57	81	89	78	48	66	81	68.66	63	72	1.153	0.205	0.53237	0.999993	0.0819	0.1067
	ENSMUSG00000025036	Sfxn2	protein_coding	5815	914	742	897	1020	1104	1122	650	1120	929	857	793	963	1026	1088	793	1084	941.66	860	991	1.153	0.206	0.255551	0.999993	0.0281	0.0387
	ENSMUSG00000028885	Smpdl3b	protein_coding	2006	52	45	100	131	86	43	49	69	53	52	88	124	80	42	60	67	70.64	64	75	1.153	0.205	0.585985	0.999993	0.1123	0.1057
	ENSMUSG00000045328	Cenpe	protein_coding	8620	35	88	133	99	101	85	95	108	36	102	118	93	94	82	116	105	93.13	85	98	1.152	0.205	0.564104	0.999993	0.1011	0.0966
	ENSMUSG00000003812	Dnase2a	protein_coding	5389	196	274	286	286	322	282	241	348	199	317	253	270	299	273	294	337	280.28	256	295	1.152	0.204	0.395666	0.999993	0.0475	0.0643
	ENSMUSG00000041220	Elovl6	protein_coding	6431	982	525	932	789	1065	1089	760	975	998	607	824	745	990	1056	928	944	886.26	810	933	1.152	0.204	0.313595	0.999993	0.0352	0.0397
	ENSMUSG00000046731	Kctd11	protein_coding	3146	352	299	733	717	618	466	307	534	358	346	648	677	574	452	375	517	493.21	451	519	1.152	0.204	0.441795	0.999993	0.0605	0.0509
	ENSMUSG00000073209	Klf14	protein_coding	3056	1040	396	853	882	648	1425	358	1137	1057	458	754	833	602	1382	437	1101	827.81	756	871	1.152	0.204	0.535557	0.999993	0.0953	0.0408
	ENSMUSG00000009772	Nuak2	protein_coding	3920	237	182	450	455	336	311	278	258	241	210	398	430	312	302	339	250	310.16	283	327	1.152	0.204	0.451267	0.999993	0.0622	0.0617
	ENSMUSG00000024579	Pcyox1l	protein_coding	2645	65	74	72	81	90	83	66	94	66	86	64	76	84	80	81	91	78.42	72	82	1.152	0.204	0.480312	0.999993	0.0615	0.1023
	ENSMUSG00000018740	Slc25a35	protein_coding	3677	3041	2142	3049	3396	3559	3606	2327	3107	3089	2475	2695	3206	3307	3497	2840	3008	3014.71	2753	3172	1.152	0.204	0.215799	0.999993	0.0239	0.0311
	ENSMUSG00000067916	Zfp991	protein_coding	2917	94	110	97	122	131	111	101	127	95	127	86	115	122	108	123	123	112.39	103	118	1.152	0.204	0.448455	0.999993	0.0556	0.0907
	ENSMUSG00000033739	Fkbpl	protein_coding	1336	348	356	413	512	460	465	330	415	354	411	365	483	427	451	403	402	412.03	377	433	1.151	0.203	0.337502	0.999993	0.0373	0.0549
	ENSMUSG00000000275	Trim25	protein_coding	5754	1477	836	3387	2945	2929	1386	1057	2418	1501	966	2993	2780	2722	1344	1290	2341	1992.15	1820	2095	1.151	0.203	0.530527	0.999993	0.0928	0.0311
	ENSMUSG00000017929	B4galt5	protein_coding	4308	575	402	1152	1102	831	875	305	958	584	465	1018	1040	772	849	372	927	753.46	689	792	1.15	0.201	0.508486	0.999993	0.081	0.0425
	ENSMUSG00000063564	Col23a1	protein_coding	5736	477	335	377	600	276	778	263	423	485	387	333	566	256	754	321	409	439.1	402	461	1.15	0.201	0.519753	0.999993	0.0848	0.0534
	ENSMUSG00000042156	Dzip1	protein_coding	10546	47	63	128	138	91	56	58	112	48	73	113	130	85	54	71	108	85.26	78	90	1.15	0.201	0.584713	0.999993	0.109	0.0994
	ENSMUSG00000018983	E2f2	protein_coding	4882	102	89	191	183	154	175	87	133	104	103	169	173	143	170	106	129	136.97	125	144	1.15	0.202	0.488104	0.999993	0.0685	0.0844
	ENSMUSG00000033066	Gas7	protein_coding	11688	367	536	690	515	792	641	424	731	373	619	610	486	736	622	518	708	583.88	534	614	1.15	0.201	0.396341	0.999993	0.0484	0.0474
	ENSMUSG00000079492	Gm11127	protein_coding	1344	89	46	82	98	95	91	50	87	90	53	72	93	88	88	61	84	78.79	72	83	1.15	0.202	0.512282	0.999993	0.0721	0.102
	ENSMUSG00000078154	Gm12184	protein_coding	1310	198	178	252	366	225	269	127	243	201	206	223	346	209	261	155	235	229.41	210	241	1.15	0.202	0.468157	0.999993	0.0644	0.0696
	ENSMUSG00000035285	Nat14	protein_coding	2080	66	39	117	134	97	67	46	79	67	45	103	127	90	65	56	76	78.72	72	83	1.15	0.202	0.576527	0.999993	0.1042	0.102
	ENSMUSG00000022330	Osr2	protein_coding	3623	91	66	280	235	234	98	84	168	92	76	247	222	217	95	103	163	151.96	138	160	1.15	0.202	0.614726	0.999993	0.1374	0.0813
	ENSMUSG00000002006	Pdzd4	protein_coding	3970	19	62	61	74	58	37	43	67	19	72	54	70	54	36	52	65	52.73	48	55	1.15	0.202	0.614711	0.999993	0.1242	0.1159
	ENSMUSG00000026511	Srp9	protein_coding	5541	1771	2559	2760	2022	2768	3050	3066	2701	1799	2957	2439	1909	2572	2958	3742	2615	2623.93	2398	2759	1.15	0.202	0.357212	0.999993	0.0424	0.0307
	ENSMUSG00000026563	Tada1	protein_coding	4110	433	468	587	540	707	504	504	624	440	541	519	510	657	489	615	604	546.78	500	575	1.15	0.202	0.326919	0.999993	0.0359	0.0487
	ENSMUSG00000045071	E130308A19Rik	protein_coding	12734	399	252	373	395	419	423	296	446	405	291	330	373	389	410	361	432	373.97	342	393	1.149	0.2	0.366704	0.999993	0.0411	0.0572
	ENSMUSG00000056749	Nfil3	protein_coding	2026	4805	1457	4601	4340	4194	5299	2993	3688	4881	1684	4066	4097	3897	5139	3653	3570	3873.54	3544	4071	1.149	0.2	0.447796	0.999993	0.0615	0.0323
	ENSMUSG00000024737	Slc15a3	protein_coding	5491	2321	1553	2324	2608	2874	2961	1196	2498	2358	1795	2054	2462	2671	2871	1460	2418	2261.11	2069	2376	1.149	0.2	0.334108	0.999993	0.0378	0.0307
	ENSMUSG00000027016	Zfp385b	protein_coding	8223	56	61	87	87	84	98	45	83	57	70	77	82	78	95	55	80	74.35	68	78	1.149	0.2	0.515356	0.999993	0.0705	0.104
	ENSMUSG00000039501	Znfx1	protein_coding	8189	3291	2237	4109	4251	4479	3826	2390	3625	3343	2585	3632	4013	4162	3710	2917	3509	3484.01	3187	3662	1.149	0.201	0.27383	0.999993	0.0296	0.0317
	ENSMUSG00000026928	Card9	protein_coding	2293	17	35	63	49	37	35	42	54	17	40	56	46	34	34	51	52	41.44	38	43	1.148	0.199	0.61646	0.999993	0.1169	0.1245
	ENSMUSG00000042417	Ccno	protein_coding	2555	72	58	88	68	111	67	93	75	73	67	78	64	103	65	114	73	79.55	73	84	1.148	0.199	0.530016	0.999993	0.0768	0.1019
	ENSMUSG00000027635	Dsn1	protein_coding	3354	203	204	211	212	232	254	222	278	206	236	186	200	216	246	271	269	228.82	209	240	1.148	0.199	0.416066	0.999993	0.0489	0.0697
	ENSMUSG00000022484	Hoxc10	protein_coding	1909	1856	1216	1817	2221	1602	2643	1063	1984	1886	1405	1606	2097	1489	2563	1297	1921	1782.91	1632	1873	1.148	0.199	0.34897	0.999993	0.0396	0.0316
	ENSMUSG00000032508	Myd88	protein_coding	2576	5967	2374	6744	6528	6539	6236	3896	5383	6062	2743	5960	6163	6076	6047	4755	5211	5377.37	4922	5650	1.148	0.199	0.393549	0.999993	0.0483	0.0345
	ENSMUSG00000029642	Polr1d	protein_coding	3043	3362	2595	2960	3126	3370	4282	3390	2998	3416	2999	2616	2951	3132	4153	4138	2902	3288.19	3010	3455	1.148	0.199	0.29161	0.999993	0.0313	0.0314
	ENSMUSG00000096727	Psmb9	protein_coding	3660	1019	1089	1191	1708	1508	1254	962	1030	1035	1258	1053	1613	1401	1216	1174	997	1218.43	1115	1280	1.148	0.199	0.278676	0.999993	0.0293	0.0351
	ENSMUSG00000020592	Sdc1	protein_coding	3809	349	517	658	753	585	533	392	705	355	597	582	711	544	517	478	682	558.23	511	586	1.148	0.199	0.401287	0.999993	0.0481	0.0483
	ENSMUSG00000103392	Gm38303	protein_coding	536	458	323	485	475	537	545	392	484	465	373	429	448	499	529	478	469	461.27	422	485	1.147	0.198	0.331902	0.999993	0.0347	0.0523
	ENSMUSG00000026018	Ica1l	protein_coding	5356	78	149	106	119	101	107	153	168	79	172	94	112	94	104	187	163	125.56	115	132	1.147	0.198	0.557038	0.999993	0.0931	0.0873
	ENSMUSG00000048661	Lemd3	protein_coding	4809	1415	675	1480	1550	1317	1956	698	1347	1438	780	1308	1463	1224	1897	852	1304	1283.19	1175	1348	1.147	0.198	0.41623	0.999993	0.0519	0.0345
	ENSMUSG00000030655	Smg1	protein_coding	23984	2124	1264	2512	2444	2678	2305	1451	2434	2158	1461	2220	2307	2489	2235	1771	2356	2124.64	1946	2232	1.147	0.197	0.283693	0.999993	0.0297	0.0309
	ENSMUSG00000073652	Apol7d	antisense	2091	87	57	229	129	396	113	80	196	88	66	202	122	368	110	98	190	155.42	119	178	1.489	0.574	0.202094	0.999993	0.1695	0.0806
	ENSMUSG00000045031	Cetn4	protein_coding	4032	43	78	51	88	67	64	52	71	44	90	45	83	62	62	63	69	64.81	60	68	1.146	0.196	0.56061	0.999993	0.0856	0.1088
	ENSMUSG00000026544	Dusp23	protein_coding	1410	510	454	711	544	754	753	518	636	518	525	628	514	701	730	632	616	607.94	557	639	1.146	0.196	0.337196	0.999993	0.0356	0.0466
	ENSMUSG00000034837	Gnat1	protein_coding	3029	27	6	169	140	86	60	8	74	27	7	149	132	80	58	10	72	66.93	61	70	1.146	0.196	0.781636	0.999993	0.4333	0.1071
	ENSMUSG00000009418	Nav1	protein_coding	18814	5252	2216	5733	6069	5257	6345	2072	5648	5336	2561	5067	5730	4885	6153	2529	5468	4715.98	4321	4953	1.146	0.197	0.475082	0.999993	0.0674	0.0336
	ENSMUSG00000067924	Rtl8b	protein_coding	1232	2346	1740	2267	3028	2411	2717	1535	2693	2383	2011	2004	2859	2240	2635	1874	2607	2326.52	2133	2443	1.146	0.196	0.269474	0.999993	0.0277	0.0307
	ENSMUSG00000023153	Tmem52	protein_coding	1157	72	36	37	47	62	56	42	76	73	42	33	44	58	54	51	74	53.57	49	56	1.146	0.197	0.579987	0.999993	0.0936	0.1153
	ENSMUSG00000036964	Trim17	protein_coding	3736	417	504	385	562	485	538	485	491	424	582	340	531	451	522	592	475	489.57	449	514	1.146	0.197	0.384847	0.999993	0.0437	0.0511
	ENSMUSG00000085628	Appbp2os	antisense	1031	234	236	316	207	196	213	244	236	238	273	279	195	182	207	298	228	237.51	263	222	0.842	-0.247	0.31827	0.999993	0.0519	0.0687
	ENSMUSG00000033368	Trim69	protein_coding	1888	328	29	347	283	308	410	75	253	333	34	307	267	286	398	92	245	245.11	225	258	1.146	0.197	0.704194	0.999993	0.2364	0.0678
	ENSMUSG00000038872	Zfhx3	protein_coding	20976	966	498	1085	1038	1243	1081	512	1031	981	575	959	980	1155	1048	625	998	915.27	838	961	1.146	0.197	0.396606	0.999993	0.0469	0.0392
	ENSMUSG00000035283	Adrb1	protein_coding	3382	109	99	103	127	143	105	105	124	111	114	91	120	133	102	128	120	114.87	105	121	1.145	0.196	0.46147	0.999993	0.0539	0.09
	ENSMUSG00000068101	Cenpm	protein_coding	1617	48	56	83	87	60	86	63	61	49	65	73	82	56	83	77	59	68.01	62	71	1.145	0.195	0.536239	0.999993	0.0739	0.1071
	ENSMUSG00000078771	Evi2a	protein_coding	2297	74	177	126	140	178	145	120	165	75	205	111	132	165	141	146	160	141.93	130	149	1.145	0.196	0.534182	0.999993	0.081	0.0835
	ENSMUSG00000046070	Igfals	protein_coding	3167	10895	6767	8742	11252	9694	14063	6373	10052	11068	7819	7726	10623	9008	13638	7779	9731	9674.11	8871	10156	1.145	0.195	0.355067	0.999993	0.0395	0.0374
	ENSMUSG00000047945	Marcksl1	protein_coding	1605	983	934	3008	2665	1966	1371	996	2220	999	1079	2658	2516	1827	1330	1216	2149	1721.71	1579	1808	1.145	0.195	0.520158	0.999993	0.0811	0.0318
	ENSMUSG00000046056	Sbsn	protein_coding	3625	325	326	304	390	428	397	297	357	330	377	269	368	398	385	363	346	354.32	325	372	1.145	0.195	0.38232	0.999993	0.0414	0.0585
	ENSMUSG00000024776	Stambpl1	protein_coding	5557	2337	1280	2128	2546	2063	3122	1148	2264	2374	1479	1881	2404	1917	3028	1401	2192	2084.41	1911	2188	1.145	0.195	0.390033	0.999993	0.0455	0.0309
	ENSMUSG00000001444	Tbx21	protein_coding	2488	89	77	76	108	83	91	86	101	90	89	67	102	77	88	105	98	89.58	82	94	1.145	0.195	0.496935	0.999993	0.0621	0.0979
	ENSMUSG00000051951	Xkr4	protein_coding	6094	172	130	110	191	156	196	94	179	175	150	97	180	145	190	115	173	153.19	141	161	1.145	0.195	0.501536	0.999993	0.0684	0.0811
	ENSMUSG00000056019	Zfp709	protein_coding	7954	45	65	51	62	81	55	75	39	46	75	45	59	75	53	92	38	60.29	55	63	1.145	0.196	0.58899	0.999993	0.0997	0.1114
	ENSMUSG00000024043	Arhgap28	protein_coding	5377	66	73	298	225	209	67	86	223	67	84	263	212	194	65	105	216	150.9	138	158	1.144	0.195	0.667324	0.999993	0.1763	0.0815
	ENSMUSG00000048865	Arhgap30	protein_coding	8591	156	165	247	232	273	206	156	226	158	191	218	219	254	200	190	219	206.14	189	216	1.144	0.194	0.438431	0.999993	0.0507	0.0726
	ENSMUSG00000041406	BC055324	protein_coding	4148	190	167	171	244	196	265	149	177	193	193	151	230	182	257	182	171	194.98	179	204	1.144	0.194	0.459797	0.999993	0.0561	0.0742
	ENSMUSG00000078877	Gm14295	protein_coding	3527	155	141	117	192	152	151	194	106	157	163	103	181	141	146	237	103	154.02	141	162	1.144	0.194	0.531216	0.999993	0.079	0.0811
	ENSMUSG00000093701	Gm21970	protein_coding	884	3621	3305	3994	4338	4639	4546	3444	4136	3679	3819	3530	4096	4311	4409	4204	4004	4006.25	3676	4205	1.144	0.194	0.216065	0.999993	0.0216	0.0325
	ENSMUSG00000067212	H2-T23	protein_coding	2889	1537	2414	2642	3960	3317	1880	1540	2291	1561	2789	2335	3739	3082	1823	1880	2218	2428.45	2228	2548	1.144	0.194	0.439252	0.999993	0.0554	0.0307
	ENSMUSG00000023944	Hsp90ab1	protein_coding	2999	49745	33831	67375	63547	59772	52181	55936	51625	50537	39093	59546	59995	55544	50604	68272	49977	54195.9	49725	56878	1.144	0.194	0.277765	0.999993	0.0284	0.0313
	ENSMUSG00000037405	Icam1	protein_coding	4360	2574	2423	10984	10287	5933	4244	3485	5418	2615	2800	9708	9712	5513	4116	4254	5245	5495.26	5041	5768	1.144	0.194	0.604901	0.999993	0.1254	0.0347
	ENSMUSG00000090861	Arf4os	antisense	566	703	559	749	632	695	688	651	715	714	646	662	597	646	667	795	692	677.32	674	679	1.007	0.011	0.955972	0.999993	0.0312	0.0445
	ENSMUSG00000024063	Lbh	protein_coding	3212	3736	1758	3180	4111	3951	4245	1436	3148	3795	2031	2810	3881	3672	4117	1753	3047	3138.37	2879	3294	1.144	0.194	0.452185	0.999993	0.0591	0.0312
	ENSMUSG00000033306	Lpp	protein_coding	22046	1852	1172	2008	2119	2315	1956	1206	2099	1881	1354	1775	2001	2151	1897	1472	2032	1820.38	1670	1911	1.144	0.194	0.272716	0.999993	0.0273	0.0315
	ENSMUSG00000028134	Ptbp2	protein_coding	9175	434	477	492	513	609	491	538	554	441	551	435	484	566	476	657	536	518.29	476	544	1.144	0.193	0.356465	0.999993	0.0372	0.0498
	ENSMUSG00000031488	Rab11fip1	protein_coding	10800	334	206	305	332	340	391	196	378	339	238	270	313	316	379	239	366	307.58	282	323	1.144	0.194	0.425952	0.999993	0.0494	0.0619
	ENSMUSG00000049892	Rasd1	protein_coding	1611	7818	1858	5201	6769	8160	6932	1549	5595	7942	2147	4597	6391	7583	6722	1891	5416	5336.12	4895	5601	1.144	0.194	0.613332	0.999993	0.1313	0.0345
	ENSMUSG00000023066	Rttn	protein_coding	12075	78	98	139	120	119	113	113	135	79	113	123	113	111	110	138	131	114.68	105	121	1.144	0.194	0.482491	0.999993	0.0589	0.09
	ENSMUSG00000027639	Samhd1	protein_coding	9150	1793	2177	2329	3070	3093	1870	1761	2542	1822	2516	2058	2898	2874	1813	2149	2461	2323.97	2132	2439	1.144	0.195	0.313956	0.999993	0.0328	0.0307
	ENSMUSG00000023224	Serping1	protein_coding	2325	11243	11315	9923	18287	11387	15426	7339	12049	11422	13075	8770	17265	10582	14960	8958	11664	12086.8	11089	12686	1.144	0.194	0.387652	0.999993	0.0449	0.0375
	ENSMUSG00000041362	Shtn1	protein_coding	6172	76	178	203	202	177	152	151	201	77	206	179	191	164	147	184	195	167.97	154	176	1.144	0.195	0.535043	0.999993	0.0816	0.0784
	ENSMUSG00000020672	Sntg2	protein_coding	3410	106	105	99	83	171	99	157	82	108	121	87	78	159	96	192	79	115.1	105	121	1.144	0.194	0.572626	0.999993	0.0968	0.09
	ENSMUSG00000027556	Car1	protein_coding	1248	47	62	58	41	79	65	82	52	48	72	51	39	73	63	100	50	62.03	57	65	1.143	0.193	0.591823	0.999993	0.0987	0.1104
	ENSMUSG00000007888	Crlf1	protein_coding	1644	89	85	91	105	97	116	117	71	90	98	80	99	90	112	143	69	97.8	89	103	1.143	0.193	0.525782	0.999993	0.0718	0.0951
	ENSMUSG00000061126	Cyp4f39	protein_coding	2856	76	54	93	80	127	55	83	78	77	62	82	76	118	53	101	76	80.69	74	85	1.143	0.193	0.556335	0.999993	0.0833	0.1013
	ENSMUSG00000004267	Eno2	protein_coding	4705	15	54	93	82	72	55	41	59	15	62	82	77	67	53	50	57	58.08	53	61	1.143	0.193	0.647055	0.999993	0.1413	0.1124
	ENSMUSG00000032643	Fhl3	protein_coding	1683	204	207	560	513	348	311	263	377	207	239	495	484	323	302	321	365	342.08	314	359	1.143	0.193	0.517067	0.999993	0.0758	0.0593
	ENSMUSG00000031266	Gla	protein_coding	3265	467	404	664	593	660	540	493	636	474	467	587	560	613	524	602	616	555.3	509	583	1.143	0.193	0.333822	0.999993	0.0338	0.0484
	ENSMUSG00000110277	Gm45871	protein_coding	2404	63	62	63	74	76	56	88	65	64	72	56	70	71	54	107	63	69.56	64	73	1.143	0.193	0.550469	0.999993	0.0781	0.1065
	ENSMUSG00000028069	Gpatch4	protein_coding	2447	344	252	399	503	420	369	268	353	349	291	353	475	390	358	327	342	360.65	331	378	1.143	0.192	0.401064	0.999993	0.0439	0.058
	ENSMUSG00000022827	Rabl3	protein_coding	6369	160	147	158	187	194	182	159	177	163	170	140	177	180	176	194	171	171.35	158	180	1.143	0.193	0.438316	0.999993	0.0491	0.0779
	ENSMUSG00000033114	Slc35d2	protein_coding	3298	172	193	225	218	246	240	217	212	175	223	199	206	229	233	265	205	216.73	199	228	1.143	0.193	0.429243	0.999993	0.0485	0.0712
	ENSMUSG00000045106	Ccdc73	protein_coding	4351	105	108	90	137	104	119	120	107	107	125	80	129	97	115	146	104	112.81	104	118	1.142	0.192	0.500394	0.999993	0.063	0.0906
	ENSMUSG00000024610	Cd74	protein_coding	1679	6437	8252	11502	11614	11984	8943	7303	10589	6539	9535	10165	10965	11136	8673	8914	10251	9522.33	8746	9988	1.142	0.191	0.321568	0.999993	0.0331	0.0373
	ENSMUSG00000029253	Cenpc1	protein_coding	5634	417	360	482	546	466	426	445	522	424	416	426	515	433	413	543	505	459.47	422	482	1.142	0.192	0.353162	0.999993	0.0357	0.0524
	ENSMUSG00000014905	Dnajb9	protein_coding	2549	4685	3153	5759	5624	5537	5225	4400	4955	4760	3643	5090	5310	5145	5067	5370	4797	4897.75	4498	5138	1.142	0.192	0.261649	0.999993	0.0258	0.0339
	ENSMUSG00000042826	Fgf11	protein_coding	3044	477	346	616	561	720	575	311	602	485	400	544	530	669	558	380	583	518.44	476	544	1.142	0.191	0.399664	0.999993	0.0439	0.0498
	ENSMUSG00000075324	Fign	protein_coding	9969	120	127	168	130	219	113	177	148	122	147	148	123	204	110	216	143	151.53	139	159	1.142	0.192	0.520065	0.999993	0.0723	0.0815
	ENSMUSG00000026471	Mr1	protein_coding	5981	1316	932	1357	1307	1704	1346	1108	1450	1337	1077	1199	1234	1583	1305	1352	1404	1311.5	1204	1376	1.142	0.192	0.237568	0.999993	0.0227	0.0343
	ENSMUSG00000025885	Myo5b	protein_coding	9766	39	46	54	48	58	55	49	57	40	53	48	45	54	53	60	55	51	47	53	1.142	0.192	0.544519	0.999993	0.0692	0.1171
	ENSMUSG00000047180	Neurl3	protein_coding	3217	302	362	934	1101	688	411	275	556	307	418	825	1039	639	399	336	538	562.73	517	590	1.142	0.191	0.592304	0.999993	0.1118	0.0481
	ENSMUSG00000085733	Arhgap27os1	antisense	923	121	201	227	226	201	174	104	205	123	232	201	213	187	169	127	198	181.26	185	179	0.967	-0.048	0.866319	0.999993	0.0687	0.0762
	ENSMUSG00000085360	Arhgap27os2	antisense	1390	97	266	334	250	191	120	156	254	99	307	295	236	177	116	190	246	208.41	234	193	0.827	-0.274	0.436387	0.999993	0.1085	0.0723
	ENSMUSG00000019320	Noxo1	protein_coding	3013	42	53	51	60	79	45	39	63	43	61	45	57	73	44	48	61	53.91	50	57	1.142	0.192	0.561196	0.999993	0.0782	0.1151
	ENSMUSG00000039062	Anpep	protein_coding	4135	536	645	1405	1235	1131	728	475	1355	545	745	1242	1166	1051	706	580	1312	918.26	844	963	1.141	0.19	0.50992	0.999993	0.0731	0.0391
	ENSMUSG00000050335	Lgals3	protein_coding	1858	7791	8660	7905	9546	9162	11838	7583	9398	7915	10007	6986	9012	8514	11480	9255	9098	9033.52	8303	9472	1.141	0.19	0.305182	0.999993	0.0305	0.0372
	ENSMUSG00000049939	Lrrc4	protein_coding	3996	119	40	108	93	131	110	62	112	121	46	95	88	122	107	76	108	95.36	87	100	1.141	0.191	0.567335	0.999993	0.0886	0.0958
	ENSMUSG00000038831	Ralgps1	protein_coding	7657	309	271	336	322	367	436	304	329	314	313	297	304	341	423	371	318	335.18	308	351	1.141	0.19	0.39564	0.999993	0.0417	0.0598
	ENSMUSG00000028133	Rwdd3	protein_coding	5065	167	171	186	173	242	237	149	217	170	198	164	163	225	230	182	210	192.7	177	202	1.141	0.191	0.453014	0.999993	0.0521	0.0745
	ENSMUSG00000042828	Trim72	protein_coding	2233	93	20	104	101	170	71	15	60	94	23	92	95	158	69	18	58	76.01	70	80	1.141	0.19	0.720527	0.999993	0.2399	0.103
	ENSMUSG00000053553	3110082I17Rik	protein_coding	2885	422	353	555	523	504	541	441	515	429	408	491	494	468	525	538	499	481.34	443	505	1.14	0.189	0.347252	0.999993	0.0339	0.0514
	ENSMUSG00000026596	Abl2	protein_coding	10800	986	631	1531	1337	1362	1167	780	1294	1002	729	1353	1262	1266	1132	952	1253	1118.54	1028	1173	1.14	0.19	0.351961	0.999993	0.036	0.0362
	ENSMUSG00000041219	Arhgap11a	protein_coding	5332	251	285	392	337	335	391	340	357	255	329	346	318	311	379	415	346	337.5	310	354	1.14	0.188	0.411601	0.999993	0.0439	0.0596
	ENSMUSG00000052364	B630019K06Rik	protein_coding	2583	51	61	69	63	75	58	67	84	52	70	61	59	70	56	82	81	66.47	61	70	1.14	0.19	0.539923	0.999993	0.0699	0.1079
	ENSMUSG00000032373	Car12	protein_coding	7597	672	207	352	648	227	943	141	448	683	239	311	612	211	914	172	434	447	411	469	1.14	0.189	0.67849	0.999993	0.1839	0.053
	ENSMUSG00000055760	Gemin6	protein_coding	1428	142	170	164	152	184	201	220	150	144	196	145	144	171	195	269	145	176.1	162	185	1.14	0.189	0.513604	0.999993	0.0685	0.0771
	ENSMUSG00000022971	Ifnar2	protein_coding	3329	6032	5489	6961	7548	7493	7670	5749	7070	6128	6343	6152	7126	6963	7438	7017	6844	6751.4	6208	7078	1.14	0.189	0.240383	0.999993	0.023	0.036
	ENSMUSG00000004933	Matk	protein_coding	4594	57	69	84	69	65	123	47	103	58	80	74	65	60	119	57	100	76.72	71	80	1.14	0.189	0.577816	0.999993	0.0897	0.103
	ENSMUSG00000020695	Mrc2	protein_coding	6674	29219	13055	21915	29629	23028	37703	9473	25143	29684	15085	19368	27973	21399	36563	11562	24340	23247	21379	24367	1.14	0.189	0.519487	0.999993	0.0764	0.0358
	ENSMUSG00000011179	Odc1	protein_coding	3405	6385	4103	9628	9242	8237	7067	5501	7814	6487	4741	8509	8725	7654	6853	6714	7564	7156.11	6579	7502	1.14	0.189	0.345727	0.999993	0.0358	0.0363
	ENSMUSG00000068417	Pnp2	protein_coding	1587	229	176	311	324	299	300	213	224	233	203	275	306	278	291	260	217	257.8	237	270	1.14	0.189	0.433437	0.999993	0.0477	0.0665
	ENSMUSG00000003198	Zfp959	protein_coding	2448	90	110	114	147	119	89	100	153	91	127	101	139	111	86	122	148	115.64	106	121	1.14	0.189	0.509376	0.999993	0.0642	0.0897
	ENSMUSG00000023017	Asic1	protein_coding	5740	105	140	167	183	165	148	123	175	107	162	148	173	153	144	150	169	150.65	139	158	1.139	0.188	0.476086	0.999993	0.0551	0.0816
	ENSMUSG00000024371	C2	protein_coding	3872	2626	1956	1901	2946	3387	2401	1942	1976	2668	2260	1680	2781	3147	2328	2370	1913	2393.56	2203	2508	1.139	0.188	0.349451	0.999993	0.0354	0.0307
	ENSMUSG00000029490	Mfsd7a	protein_coding	5340	563	265	299	456	423	557	332	412	572	306	264	431	393	540	405	399	413.78	381	434	1.139	0.188	0.483974	0.999993	0.0615	0.0548
	ENSMUSG00000024679	Ms4a6d	protein_coding	1735	111	144	116	125	86	146	181	170	113	166	103	118	80	142	221	165	138.34	127	145	1.139	0.188	0.571306	0.999993	0.0908	0.0843
	ENSMUSG00000039747	Orai2	protein_coding	6077	62	50	115	101	116	92	36	89	63	58	102	95	108	89	44	86	80.61	74	84	1.139	0.188	0.587986	0.999993	0.095	0.1012
	ENSMUSG00000039220	Ppp1r10	protein_coding	5623	4366	1808	6764	5994	5797	5272	2408	4792	4435	2089	5978	5659	5387	5113	2939	4639	4529.92	4167	4747	1.139	0.188	0.501931	0.999993	0.0694	0.0333
	ENSMUSG00000017677	Wsb1	protein_coding	3987	2277	1801	6166	4805	5153	2603	2455	3963	2313	2081	5449	4536	4789	2524	2996	3836	3565.75	3281	3736	1.139	0.187	0.52029	0.999993	0.0752	0.0318
	ENSMUSG00000002617	Zfp40	protein_coding	4482	98	162	170	153	169	147	157	200	100	187	150	144	157	143	192	194	158.29	146	166	1.139	0.188	0.508143	0.999993	0.0652	0.0802
	ENSMUSG00000046541	Zfp526	protein_coding	3380	158	155	199	169	222	194	157	241	161	179	176	160	206	188	192	233	186.8	172	196	1.139	0.188	0.455373	0.999993	0.0513	0.0754
	ENSMUSG00000041718	Alg13	protein_coding	6850	194	185	287	276	272	238	236	238	197	214	254	261	253	231	288	230	240.89	222	253	1.138	0.187	0.428367	0.999993	0.0455	0.0683
	ENSMUSG00000031375	Bgn	protein_coding	6099	12474	11955	25160	24063	22029	16048	10215	21906	12673	13814	22236	22718	20471	15563	12468	21207	17643.7	16241	18485	1.138	0.187	0.426985	0.999993	0.0491	0.0369
	ENSMUSG00000024843	Chka	protein_coding	12024	1045	531	1593	1557	1297	1121	865	1067	1062	614	1408	1470	1205	1087	1056	1033	1116.77	1028	1170	1.138	0.186	0.421806	0.999993	0.0471	0.0362
	ENSMUSG00000005958	Ephb3	protein_coding	6641	501	283	466	585	377	695	180	589	509	327	412	552	350	674	220	570	451.79	416	473	1.138	0.187	0.550122	0.999993	0.0849	0.0528
	ENSMUSG00000060733	Ipmk	protein_coding	7093	882	902	1751	1566	1464	1171	1005	1458	896	1042	1548	1478	1360	1136	1227	1411	1262.31	1162	1322	1.138	0.186	0.333544	0.999993	0.0322	0.0347
	ENSMUSG00000117406	Ntn3	protein_coding	5109	324	211	347	304	370	387	254	365	329	244	307	287	344	375	310	353	318.64	293	334	1.138	0.187	0.411244	0.999993	0.0428	0.061
	ENSMUSG00000001228	Uhrf1	protein_coding	4259	120	101	294	300	188	164	112	200	122	117	260	283	175	159	137	194	180.72	166	190	1.138	0.187	0.573964	0.999993	0.0932	0.0762
	ENSMUSG00000031264	Btk	protein_coding	3149	32	56	67	40	71	67	54	64	33	65	59	38	66	65	66	62	56.63	52	59	1.137	0.185	0.592794	0.999993	0.0892	0.1134
	ENSMUSG00000057963	Itpk1	protein_coding	3320	7913	3694	6098	7153	7397	9270	4298	5863	8039	4269	5389	6753	6874	8990	5246	5676	6404.42	5899	6708	1.137	0.185	0.417213	0.999993	0.0463	0.0357
	ENSMUSG00000023084	Lrrc71	protein_coding	4552	592	332	656	706	663	688	311	658	601	384	580	667	616	667	380	637	566.41	522	593	1.137	0.186	0.44332	0.999993	0.0505	0.048
	ENSMUSG00000067925	Rtl8a	protein_coding	1195	1612	1124	1375	2014	1569	1709	899	1808	1638	1299	1215	1901	1458	1657	1097	1750	1502	1384	1573	1.137	0.185	0.337992	0.999993	0.0326	0.0329
	ENSMUSG00000046460	Sh2d7	protein_coding	3045	707	705	711	797	875	843	711	872	718	815	628	752	813	818	868	844	782.04	720	819	1.137	0.186	0.310405	0.999993	0.0285	0.0418
	ENSMUSG00000054555	Adam12	protein_coding	10573	3150	1789	4186	3209	3862	3963	2422	3680	3200	2067	3700	3030	3589	3843	2956	3562	3243.41	2989	3396	1.136	0.184	0.356421	0.999993	0.0351	0.0314
	ENSMUSG00000046718	Bst2	protein_coding	903	1467	2788	2544	3856	2965	1724	2164	2549	1490	3222	2248	3640	2755	1672	2641	2468	2517.11	2320	2635	1.136	0.184	0.466218	0.999993	0.0564	0.0307
	ENSMUSG00000038888	Ctu1	protein_coding	2475	218	197	265	280	288	295	193	248	221	228	234	264	268	286	236	240	247.13	228	259	1.136	0.184	0.420993	0.999993	0.0426	0.0676
	ENSMUSG00000054499	Dedd2	protein_coding	5981	741	602	1116	1071	993	795	937	792	753	696	986	1011	923	771	1144	767	881.25	812	923	1.136	0.184	0.362298	0.999993	0.0353	0.0398
	ENSMUSG00000026655	Fam107b	protein_coding	4329	2183	1494	2136	2557	2344	2359	1511	2397	2218	1726	1888	2414	2178	2288	1844	2320	2109.57	1944	2209	1.136	0.184	0.263708	0.999993	0.0238	0.0309
	ENSMUSG00000055980	Irs1	protein_coding	9144	979	687	1254	1113	1616	982	651	1223	995	794	1108	1051	1502	952	795	1184	1047.5	966	1097	1.136	0.184	0.390682	0.999993	0.0398	0.0371
	ENSMUSG00000024427	Spry4	protein_coding	4755	3490	1814	4123	4636	2985	5028	1624	3692	3546	2096	3644	4377	2774	4876	1982	3574	3358.58	3095	3517	1.136	0.184	0.488029	0.999993	0.0625	0.0315
	ENSMUSG00000013701	Timm23	protein_coding	1786	4576	4482	4176	5607	4594	5502	5444	4188	4649	5179	3691	5294	4269	5336	6645	4054	4889.49	4506	5120	1.136	0.184	0.35484	0.999993	0.035	0.0338
	ENSMUSG00000024164	C3	protein_coding	5143	37882	17210	36963	36476	49136	39292	15980	35701	38485	19887	32668	34437	45660	38104	19504	34561	32913.3	30347	34453	1.135	0.183	0.466574	0.999993	0.0563	0.0341
	ENSMUSG00000073418	C4b	protein_coding	5695	135617	70036	100395	139545	146566	139214	58797	110406	137776	80928	88729	131746	136199	135006	71764	106881	111129	102478	116319	1.135	0.183	0.409222	0.999993	0.0437	0.0276
	ENSMUSG00000022035	Ccdc25	protein_coding	4897	1593	1116	1543	1796	1663	1964	1134	1604	1618	1290	1364	1696	1545	1905	1384	1553	1544.27	1424	1617	1.135	0.183	0.270669	0.999993	0.024	0.0327
	ENSMUSG00000033987	Dnah17	protein_coding	16126	568	375	526	627	574	712	341	577	577	433	465	592	533	690	416	559	533.23	492	558	1.135	0.183	0.407891	0.999993	0.0417	0.0492
	ENSMUSG00000036022	Fam122b	protein_coding	4409	723	642	982	778	958	1121	712	884	735	742	868	735	890	1087	869	856	847.61	782	887	1.135	0.183	0.330477	0.999993	0.0303	0.0404
	ENSMUSG00000072980	Oip5	protein_coding	1778	58	80	54	59	66	100	64	86	59	92	48	56	61	97	78	83	71.81	66	75	1.135	0.183	0.585937	0.999993	0.0866	0.1053
	ENSMUSG00000026173	Plcd4	protein_coding	7045	112	69	155	187	150	116	64	123	114	80	137	177	139	112	78	119	119.52	110	125	1.135	0.183	0.561996	0.999993	0.0804	0.0886
	ENSMUSG00000033356	Pus7l	protein_coding	3291	163	150	196	194	260	185	132	209	166	173	173	183	242	179	161	202	184.97	171	193	1.135	0.182	0.473807	0.999993	0.0521	0.0756
	ENSMUSG00000086965	Rtl10	protein_coding	865	104	106	66	111	129	111	85	107	106	122	58	105	120	108	104	104	103.26	95	108	1.135	0.183	0.54116	0.999993	0.0697	0.0933
	ENSMUSG00000045282	Tmem86b	protein_coding	1917	88	40	126	115	116	106	45	97	89	46	111	109	108	103	55	94	89.37	82	94	1.135	0.182	0.597772	0.999993	0.0955	0.0978
	ENSMUSG00000039195	1110008P14Rik	protein_coding	2694	2438	2152	2268	2942	2474	3148	2368	2215	2477	2487	2004	2778	2299	3053	2890	2144	2516.49	2323	2633	1.134	0.181	0.306354	0.999993	0.0275	0.0307
	ENSMUSG00000029712	Actl6b	protein_coding	4267	60	36	38	45	37	69	47	58	61	42	34	42	34	67	57	56	49.18	46	51	1.134	0.181	0.613433	0.999993	0.0937	0.1184
	ENSMUSG00000071037	Camkmt	protein_coding	4114	352	313	336	424	417	396	353	328	358	362	297	400	388	384	431	318	367.06	339	384	1.134	0.181	0.41601	0.999993	0.0415	0.0576
	ENSMUSG00000035834	Polr3g	protein_coding	3936	423	416	368	425	479	535	403	492	430	481	325	401	445	519	492	476	446.13	412	467	1.134	0.181	0.410455	0.999993	0.0409	0.0531
	ENSMUSG00000049800	Sertad2	protein_coding	6352	730	513	1245	1145	927	904	617	1066	742	593	1100	1081	861	877	753	1032	879.86	812	921	1.134	0.181	0.405998	0.999993	0.0413	0.0398
	ENSMUSG00000066258	Trim12a	protein_coding	5781	383	405	462	603	611	403	293	521	389	468	408	569	568	391	358	504	456.91	422	478	1.134	0.182	0.428361	0.999993	0.0447	0.0525
	ENSMUSG00000043279	Trim56	protein_coding	9281	1782	1190	2156	2058	2345	1930	1225	2204	1810	1375	1905	1943	2179	1872	1495	2134	1839.18	1697	1925	1.134	0.181	0.305762	0.999993	0.0274	0.0314
	ENSMUSG00000042845	Wfdc12	protein_coding	775	165	52	175	134	184	121	120	169	168	60	155	127	171	117	146	164	138.41	128	145	1.134	0.182	0.577421	0.999993	0.0877	0.0841
	ENSMUSG00000026135	Zfp142	protein_coding	11355	428	259	675	601	670	467	291	535	435	299	597	567	623	453	355	518	480.83	444	503	1.134	0.181	0.485105	0.999993	0.058	0.0514
	ENSMUSG00000052056	Zfp217	protein_coding	6139	620	541	1001	984	732	1052	595	713	630	625	885	929	680	1020	726	690	773.2	713	809	1.134	0.181	0.398517	0.999993	0.0399	0.042
	ENSMUSG00000035671	Zswim4	protein_coding	4625	1406	713	1949	1873	1447	2150	678	1539	1428	824	1723	1768	1345	2085	828	1490	1436.27	1325	1503	1.134	0.182	0.497248	0.999993	0.0632	0.0333
	ENSMUSG00000074206	Adh6b	protein_coding	4669	131	279	250	209	240	270	251	298	133	322	221	197	223	262	306	288	244.18	225	255	1.133	0.181	0.538255	0.999993	0.0725	0.068
	ENSMUSG00000024039	Cbs	protein_coding	7485	222	148	200	173	245	212	206	243	226	171	177	163	228	206	251	235	207.07	191	217	1.133	0.18	0.48581	0.999993	0.0544	0.0725
	ENSMUSG00000007850	Hnrnph1	protein_coding	5842	7996	4877	11072	10642	11153	8370	6506	8275	8123	5636	9785	10047	10364	8117	7941	8011	8503.01	7848	8896	1.133	0.181	0.375309	0.999993	0.0369	0.037
	ENSMUSG00000021018	Polr2h	protein_coding	1509	234	283	363	397	337	347	264	336	238	327	321	375	313	337	322	325	319.69	295	334	1.133	0.18	0.423723	0.999993	0.042	0.061
	ENSMUSG00000020142	Slc1a4	protein_coding	3926	894	515	746	893	973	910	477	898	908	595	659	843	904	882	582	869	780.49	721	816	1.133	0.18	0.40099	0.999993	0.0395	0.0418
	ENSMUSG00000049313	Sorl1	protein_coding	11321	1423	848	1738	1397	1586	2084	863	1666	1446	980	1536	1319	1474	2021	1053	1613	1430.18	1321	1496	1.133	0.18	0.401524	0.999993	0.0402	0.0334
	ENSMUSG00000029386	Tctn2	protein_coding	8318	509	430	515	542	603	602	418	627	517	497	455	512	560	584	510	607	530.27	490	555	1.133	0.18	0.361644	0.999993	0.0328	0.0493
	ENSMUSG00000053581	Zfand2a	protein_coding	3407	2865	1807	3299	3185	3125	3205	2679	2742	2911	2088	2916	3007	2904	3108	3270	2654	2857.2	2638	2989	1.133	0.18	0.302469	0.999993	0.0267	0.0309
	ENSMUSG00000005087	Cd44	protein_coding	6776	907	647	1589	1464	1252	1217	572	1422	921	748	1404	1382	1163	1180	698	1377	1109.25	1024	1160	1.132	0.179	0.45945	0.999993	0.0513	0.0363
	ENSMUSG00000022371	Col14a1	protein_coding	7013	335	396	846	497	1140	335	274	753	340	458	748	469	1059	325	334	729	557.81	515	583	1.132	0.179	0.621953	0.999993	0.1159	0.0483
	ENSMUSG00000005413	Hmox1	protein_coding	1751	4523	2054	7070	4979	4353	6362	4357	4856	4595	2373	6248	4701	4045	6170	5318	4701	4768.9	4405	4987	1.132	0.179	0.475434	0.999993	0.0556	0.0337
	ENSMUSG00000036819	Jmjd4	protein_coding	7115	213	183	195	216	251	228	211	223	216	211	172	204	233	221	258	216	216.49	200	226	1.132	0.178	0.462873	0.999993	0.0478	0.0712
	ENSMUSG00000071078	Nr2c2ap	protein_coding	1627	1462	953	1301	1552	1447	1722	1167	1185	1485	1101	1150	1465	1345	1670	1424	1147	1348.46	1245	1410	1.132	0.179	0.307926	0.999993	0.0268	0.034
	ENSMUSG00000054027	Nt5dc3	protein_coding	6004	687	321	1247	1244	907	792	427	819	698	371	1102	1174	843	768	521	793	783.79	724	820	1.132	0.179	0.552466	0.999993	0.08	0.0418
	ENSMUSG00000017417	Plxdc1	protein_coding	4836	23	69	134	132	84	62	36	115	23	80	118	125	78	60	44	111	79.95	74	84	1.132	0.179	0.69186	0.999993	0.1698	0.1015
	ENSMUSG00000043518	Rai2	protein_coding	2403	1616	829	1459	1672	1803	1607	856	1527	1642	958	1289	1579	1675	1558	1045	1478	1403.07	1296	1467	1.132	0.179	0.37835	0.999993	0.0359	0.0335
	ENSMUSG00000049044	Rapgef4	protein_coding	6677	59	79	135	133	113	69	62	142	60	91	119	126	105	67	76	137	97.65	90	102	1.132	0.179	0.59496	0.999993	0.091	0.095
	ENSMUSG00000089809	Rasgef1b	protein_coding	13805	1380	585	1531	1106	1824	1365	858	1410	1402	676	1353	1044	1695	1324	1047	1365	1238.27	1144	1295	1.132	0.179	0.448111	0.999993	0.0487	0.0349
	ENSMUSG00000048007	Timm8a1	protein_coding	1421	434	387	439	481	458	559	450	451	441	447	388	454	426	542	549	437	460.47	425	482	1.132	0.179	0.392146	0.999993	0.0367	0.0524
	ENSMUSG00000021277	Traf3	protein_coding	7350	1777	872	1889	1877	1732	2285	896	1824	1805	1008	1669	1772	1609	2216	1094	1766	1617.41	1494	1691	1.132	0.179	0.434387	0.999993	0.046	0.0323
	ENSMUSG00000036046	5031439G07Rik	protein_coding	9604	1687	1235	2198	2028	2077	2104	1320	2161	1714	1427	1943	1915	1930	2040	1611	2092	1833.97	1695	1918	1.131	0.178	0.282141	0.999993	0.0239	0.0315
	ENSMUSG00000029762	Akr1b8	protein_coding	1499	1541	1080	1542	1698	1638	1821	1283	1461	1566	1248	1363	1603	1522	1766	1566	1414	1505.98	1392	1574	1.131	0.177	0.267868	0.999993	0.0221	0.0329
	ENSMUSG00000027358	Bmp2	protein_coding	3555	586	508	830	887	743	689	640	657	595	587	734	837	690	668	781	636	691.14	639	722	1.131	0.177	0.369797	0.999993	0.0334	0.0441
	ENSMUSG00000036905	C1qb	protein_coding	1088	722	1784	1211	1264	1365	1475	1479	1637	733	2061	1070	1193	1268	1430	1805	1585	1393.42	1288	1456	1.131	0.177	0.496991	0.999993	0.0599	0.0336
	ENSMUSG00000062691	Cebpzos	protein_coding	1131	523	495	565	631	617	602	594	561	531	572	499	596	573	584	725	543	577.95	534	604	1.131	0.177	0.376705	0.999993	0.0341	0.0476
	ENSMUSG00000026031	Cflar	protein_coding	12669	4301	2414	4644	4677	4678	4844	2832	4449	4369	2789	4104	4416	4347	4698	3457	4307	4060.88	3754	4245	1.131	0.177	0.345619	0.999993	0.0311	0.0326
	ENSMUSG00000025766	D3Ertd751e	protein_coding	5813	635	573	618	610	729	715	639	793	645	662	546	576	677	693	780	768	668.47	618	699	1.131	0.178	0.368208	0.999993	0.0333	0.0447
	ENSMUSG00000022102	Dok2	protein_coding	2902	129	210	172	155	235	196	152	257	131	243	152	146	218	190	186	249	189.35	175	198	1.131	0.178	0.538706	0.999993	0.069	0.075
	ENSMUSG00000025262	Fam120c	protein_coding	5823	485	386	486	412	619	574	442	537	493	446	430	389	575	557	539	520	493.56	456	516	1.131	0.178	0.400459	0.999993	0.0379	0.0509
	ENSMUSG00000053870	Fpgt	protein_coding	6282	293	275	354	368	345	395	301	342	298	318	313	347	321	383	367	331	334.73	310	350	1.131	0.177	0.41302	0.999993	0.0387	0.0598
	ENSMUSG00000020656	Grhl1	protein_coding	5539	229	284	199	244	291	348	296	194	233	328	176	230	270	337	361	188	265.5	246	277	1.131	0.177	0.537858	0.999993	0.0699	0.0658
	ENSMUSG00000035273	Hpse	protein_coding	3516	49	98	107	107	123	48	87	121	50	113	95	101	114	47	106	117	92.85	86	97	1.131	0.177	0.623634	0.999993	0.1056	0.0968
	ENSMUSG00000026185	Igfbp5	protein_coding	6006	19510	11530	17506	18441	24136	21219	11772	17399	19821	13323	15472	17410	22429	20578	14368	16843	17530.5	16205	18326	1.131	0.177	0.369522	0.999993	0.0348	0.0369
	ENSMUSG00000035237	Lcat	protein_coding	1342	63	15	97	99	95	67	11	57	64	17	86	93	88	65	13	55	60.3	56	63	1.131	0.177	0.733481	0.999993	0.2269	0.1108
	ENSMUSG00000041202	Pla2g2d	protein_coding	2243	66	128	145	118	113	100	130	181	67	148	128	111	105	97	159	175	123.8	114	129	1.131	0.178	0.585584	0.999993	0.0869	0.0877
	ENSMUSG00000024973	Plaat5	protein_coding	1408	41	34	72	30	59	64	64	53	42	39	64	28	55	62	78	51	52.4	48	55	1.131	0.178	0.631078	0.999993	0.1033	0.1162
	ENSMUSG00000040661	Rad54l2	protein_coding	11828	1089	622	1295	1194	1260	1354	655	1226	1106	719	1145	1127	1171	1313	799	1187	1070.89	990	1119	1.131	0.177	0.393886	0.999993	0.0376	0.0368
	ENSMUSG00000056153	Socs6	protein_coding	11349	976	736	1090	934	1088	1175	942	1147	992	850	963	882	1011	1139	1150	1110	1012.22	935	1058	1.131	0.178	0.304981	0.999993	0.0259	0.0376
	ENSMUSG00000013158	4933405L10Rik	protein_coding	1487	67	39	48	60	66	61	53	53	68	45	42	57	61	59	65	51	56.09	52	59	1.13	0.176	0.578816	0.999993	0.0718	0.1138
	ENSMUSG00000034765	Dusp5	protein_coding	2473	505	322	1042	1036	592	580	487	744	513	372	921	978	550	562	594	720	651.42	602	681	1.13	0.177	0.534684	0.999993	0.0708	0.0452
	ENSMUSG00000041625	Ggact	protein_coding	5462	718	649	572	775	727	819	716	682	729	750	506	732	676	794	874	660	715.07	662	747	1.13	0.176	0.392981	0.999993	0.0363	0.0434
	ENSMUSG00000025492	Ifitm3	protein_coding	678	2945	4107	7588	9284	6187	3408	3304	5516	2992	4746	6706	8765	5749	3305	4033	5340	5204.48	4815	5438	1.13	0.176	0.547368	0.999993	0.0758	0.0343
	ENSMUSG00000001627	Ifrd1	protein_coding	5858	24266	12664	24678	25137	22512	25772	20356	21241	24652	14634	21810	23732	20920	24993	24845	20563	22018.6	20365	23011	1.13	0.176	0.357308	0.999993	0.0326	0.036
	ENSMUSG00000073600	Prob1	protein_coding	4888	45	33	55	63	48	53	31	58	46	38	49	59	45	51	38	56	47.74	44	50	1.13	0.176	0.592543	0.999993	0.0756	0.1193
	ENSMUSG00000062116	Zfp954	protein_coding	2394	186	164	298	277	299	233	182	230	189	190	263	262	278	226	222	223	231.49	214	242	1.13	0.177	0.474341	0.999993	0.0499	0.0694
	ENSMUSG00000020441	2310033P09Rik	protein_coding	1285	783	661	891	969	946	1052	633	855	795	764	787	915	879	1020	773	828	845.14	782	883	1.129	0.175	0.326462	0.999993	0.0271	0.0405
	ENSMUSG00000028017	Egf	protein_coding	11275	78	84	74	81	66	107	110	82	79	97	65	76	61	104	134	79	87.11	80	91	1.129	0.175	0.595823	0.999993	0.0852	0.0989
	ENSMUSG00000037432	Fer1l5	protein_coding	6356	164	108	156	135	242	160	115	165	167	125	138	127	225	155	140	160	154.61	143	161	1.129	0.175	0.529621	0.999993	0.0627	0.0808
	ENSMUSG00000062382	Ftl1-ps1	protein_coding	1223	330	267	388	402	438	442	256	339	335	309	343	380	407	429	312	328	355.31	329	371	1.129	0.175	0.436319	0.999993	0.042	0.0584
	ENSMUSG00000022591	Gm9747	protein_coding	2822	516	397	681	622	813	604	326	678	524	459	602	587	755	586	398	656	570.94	528	596	1.129	0.176	0.44775	0.999993	0.0459	0.0478
	ENSMUSG00000016239	Lonrf3	protein_coding	3812	151	50	151	182	142	164	76	97	153	58	133	172	132	159	93	94	124.27	115	130	1.129	0.175	0.61192	0.999993	0.0985	0.0874
	ENSMUSG00000040528	Milr1	protein_coding	2474	140	71	142	124	179	138	99	125	142	82	125	117	166	134	121	121	126.11	116	132	1.129	0.175	0.536934	0.999993	0.0636	0.087
	ENSMUSG00000032712	Resf1	protein_coding	9629	1544	2355	2123	2469	1360	2934	1928	2896	1569	2721	1876	2331	1264	2845	2353	2804	2220.37	2055	2319	1.129	0.175	0.477562	0.999993	0.0534	0.0308
	ENSMUSG00000039994	Timeless	protein_coding	6115	636	356	1630	1558	1186	588	430	1069	646	411	1441	1471	1102	570	525	1035	900.13	833	941	1.129	0.175	0.634914	0.999993	0.1204	0.0394
	ENSMUSG00000012126	Ubxn11	protein_coding	4742	431	392	520	545	497	463	421	623	438	453	460	515	462	449	514	603	486.59	450	509	1.129	0.176	0.392325	0.999993	0.0355	0.0512
	ENSMUSG00000026806	Ddx31	protein_coding	3534	124	81	103	114	110	127	74	165	126	94	91	108	102	123	90	160	111.71	104	117	1.128	0.173	0.551753	0.999993	0.0665	0.0908
	ENSMUSG00000059498	Fcgr3	protein_coding	1736	193	338	282	286	352	312	304	309	196	391	249	270	327	303	371	299	300.72	279	314	1.128	0.174	0.50476	0.999993	0.0569	0.0625
	ENSMUSG00000035615	Frmpd1	protein_coding	5324	135	55	82	117	63	175	43	126	137	64	72	110	59	170	52	122	98.29	91	103	1.128	0.174	0.664175	0.999993	0.1332	0.0948
	ENSMUSG00000097854	Gm26602	protein_coding	285	1950	1516	1621	2087	2269	2160	1549	1695	1981	1752	1433	1970	2109	2095	1891	1641	1858.81	1722	1941	1.128	0.173	0.297739	0.999993	0.0241	0.0314
	ENSMUSG00000027210	Meis2	protein_coding	12043	447	352	498	531	551	549	318	527	454	407	440	501	512	532	388	510	468.13	434	489	1.128	0.173	0.404332	0.999993	0.0363	0.052
	ENSMUSG00000020522	Mfap3	protein_coding	5801	1148	955	1261	1573	1225	1458	875	1299	1166	1104	1114	1485	1138	1414	1068	1258	1218.39	1128	1273	1.128	0.174	0.302114	0.999993	0.0246	0.0351
	ENSMUSG00000029267	Mtf2	protein_coding	5698	417	308	567	610	533	509	317	471	424	356	501	576	495	494	387	456	461.04	427	482	1.128	0.173	0.430776	0.999993	0.041	0.0523
	ENSMUSG00000031226	Pbdc1	protein_coding	6098	363	390	581	572	467	571	443	453	369	451	513	540	434	554	541	439	479.99	444	502	1.128	0.174	0.41995	0.999993	0.0392	0.0515
	ENSMUSG00000026773	Pfkfb3	protein_coding	7561	60477	31147	66303	56174	74554	64991	42024	58687	61440	35991	58598	53034	69281	63026	51292	56813	56184.5	52010	58689	1.128	0.174	0.363842	0.999993	0.0328	0.0312
	ENSMUSG00000078773	Rad54b	protein_coding	5782	60	60	55	73	50	88	50	76	61	69	49	69	46	85	61	74	64.28	60	67	1.128	0.174	0.589406	0.999993	0.0766	0.109
	ENSMUSG00000023033	Scn8a	protein_coding	15766	775	487	518	725	478	1095	427	709	787	563	458	684	444	1062	521	686	650.75	603	679	1.128	0.174	0.529681	0.999993	0.0667	0.0452
	ENSMUSG00000098188	Sowahc	protein_coding	4482	8840	7864	10169	9763	10362	11563	9481	9543	8981	9087	8987	9217	9629	11213	11572	9238	9740.65	9018	10174	1.128	0.174	0.310603	0.999993	0.0261	0.0374
	ENSMUSG00000035235	Trim13	protein_coding	1650	134	162	156	215	134	188	162	164	136	187	138	203	125	182	198	159	165.94	154	173	1.128	0.173	0.528466	0.999993	0.0613	0.0788
	ENSMUSG00000037443	Cep85	protein_coding	5269	347	346	581	501	475	463	438	499	353	400	513	473	441	449	535	483	455.86	422	476	1.127	0.173	0.418305	0.999993	0.0385	0.0526
	ENSMUSG00000023176	Cpn2	protein_coding	4550	113	21	88	91	101	127	35	64	115	24	78	86	94	123	43	62	78.06	72	82	1.127	0.172	0.693791	0.999993	0.1579	0.1022
	ENSMUSG00000031897	Psmb10	protein_coding	1705	2368	2166	2460	3250	2898	2941	2094	2204	2406	2503	2174	3068	2693	2852	2556	2134	2548.2	2361	2661	1.127	0.173	0.309009	0.999993	0.0253	0.0307
	ENSMUSG00000002983	Relb	protein_coding	3885	2066	1091	2749	2846	2448	2556	1119	2134	2099	1261	2430	2687	2275	2479	1366	2066	2082.66	1930	2175	1.127	0.172	0.463032	0.999993	0.0486	0.0309
	ENSMUSG00000037674	Rfx7	protein_coding	15302	607	441	730	730	715	753	407	771	617	510	645	689	664	730	497	746	637.3	591	665	1.127	0.172	0.408597	0.999993	0.0372	0.0456
	ENSMUSG00000039037	St6galnac5	protein_coding	6002	554	502	495	538	748	476	593	600	563	580	437	508	695	462	724	581	568.7	527	594	1.127	0.173	0.438859	0.999993	0.0427	0.0479
	ENSMUSG00000058672	Tubb2a	protein_coding	1610	4541	2784	4708	6118	4263	5526	2687	4287	4613	3217	4161	5776	3961	5359	3280	4150	4314.67	3997	4505	1.127	0.173	0.409045	0.999993	0.0388	0.033
	ENSMUSG00000031553	Adam3	protein_coding	2942	118	118	106	130	129	107	152	129	120	136	94	123	120	104	186	125	125.84	117	132	1.126	0.171	0.552678	0.999993	0.0657	0.0872
	ENSMUSG00000026817	Ak1	protein_coding	2593	580	571	688	667	700	814	534	788	589	660	608	630	650	789	652	763	667.66	619	697	1.126	0.171	0.374554	0.999993	0.0316	0.0447
	ENSMUSG00000028850	Gpatch3	protein_coding	2086	218	227	300	287	280	295	240	305	221	262	265	271	260	286	293	295	269.29	249	281	1.126	0.171	0.448953	0.999993	0.0416	0.0654
	ENSMUSG00000027018	Hat1	protein_coding	2886	529	616	706	687	712	724	664	717	537	712	624	649	662	702	810	694	673.76	624	703	1.126	0.172	0.379765	0.999993	0.0326	0.0446
	ENSMUSG00000026020	Nop58	protein_coding	10758	1823	782	2725	2598	2384	1723	1276	1861	1852	904	2408	2453	2215	1671	1557	1802	1857.76	1721	1940	1.126	0.172	0.496203	0.999993	0.0563	0.0314
	ENSMUSG00000053617	Sh3pxd2a	protein_coding	11593	18878	11910	21924	18978	25399	22319	10575	22808	19179	13762	19376	17917	23602	21644	12907	22080	18808.5	17439	19630	1.126	0.171	0.423595	0.999993	0.0405	0.0367
	ENSMUSG00000031577	Tti2	protein_coding	6045	954	740	1104	1116	1058	1243	811	1056	969	855	976	1054	983	1205	990	1022	1006.79	933	1051	1.126	0.171	0.312532	0.999993	0.0245	0.0377
	ENSMUSG00000035186	Ubd	protein_coding	931	4714	4152	4142	5691	4260	6862	3484	4767	4789	4798	3661	5373	3959	6655	4252	4615	4762.6	4416	4971	1.126	0.171	0.392086	0.999993	0.0353	0.0337
	ENSMUSG00000030315	Vgll4	protein_coding	5396	3878	2806	4307	3882	4571	4297	3248	4739	3940	3242	3807	3665	4248	4167	3964	4588	3952.56	3663	4126	1.126	0.172	0.299009	0.999993	0.0241	0.0324
	ENSMUSG00000033111	3830406C13Rik	protein_coding	4621	860	909	921	1075	990	1090	943	1024	874	1050	814	1015	920	1057	1151	991	984.03	913	1027	1.125	0.17	0.332072	0.999993	0.0264	0.038
	ENSMUSG00000050370	Ch25h	protein_coding	1387	52	58	107	135	74	66	58	74	53	67	95	127	69	64	71	72	77.13	72	81	1.125	0.17	0.619331	0.999993	0.0915	0.1028
	ENSMUSG00000022148	Fyb	protein_coding	5384	306	266	392	388	361	418	289	361	311	307	346	366	335	405	353	349	346.76	321	362	1.125	0.17	0.434035	0.999993	0.0391	0.059
	ENSMUSG00000035399	Oser1	protein_coding	2600	955	834	1384	1211	1365	1034	1098	1205	970	964	1223	1143	1268	1003	1340	1167	1134.78	1052	1184	1.125	0.169	0.328732	0.999993	0.026	0.036
	ENSMUSG00000041417	Pik3r1	protein_coding	10079	19426	5465	16589	18520	14310	20388	7058	17727	19735	6315	14661	17485	13298	19772	8615	17161	14630.2	13570	15266	1.125	0.17	0.581626	0.999993	0.0846	0.0373
	ENSMUSG00000046223	Plaur	protein_coding	2617	934	606	3385	3148	1943	1265	677	1932	949	700	2992	2972	1806	1227	826	1870	1667.72	1547	1740	1.125	0.17	0.676939	0.999993	0.1472	0.0321
	ENSMUSG00000019303	Psmc3ip	protein_coding	1818	299	244	283	399	275	331	277	285	304	282	250	377	256	321	338	276	300.38	279	314	1.125	0.17	0.466586	0.999993	0.0452	0.0625
	ENSMUSG00000049091	Sephs2	protein_coding	2177	3307	2392	2642	3130	3201	3848	2620	3093	3360	2764	2335	2955	2975	3732	3198	2994	3039	2820	3171	1.125	0.169	0.335949	0.999993	0.0273	0.0311
	ENSMUSG00000001333	Sync	protein_coding	2862	193	187	190	249	179	256	139	275	196	216	168	235	166	248	170	266	208.2	193	217	1.125	0.169	0.525624	0.999993	0.0586	0.0723
	ENSMUSG00000024339	Tap2	protein_coding	3781	5616	4033	6594	7851	7203	6229	3776	5805	5705	4660	5828	7412	6694	6041	4609	5620	5821.03	5398	6075	1.125	0.171	0.368569	0.999993	0.0319	0.035
	ENSMUSG00000025007	Aldh18a1	protein_coding	4072	285	258	313	406	275	366	164	437	290	298	277	383	256	355	200	423	310.16	288	323	1.124	0.168	0.528764	0.999993	0.0604	0.0617
	ENSMUSG00000056116	H2-T22	protein_coding	3414	5283	4883	5049	6727	6577	5898	4406	5594	5367	5642	4462	6351	6112	5720	5378	5415	5555.93	5157	5795	1.124	0.168	0.321706	0.999993	0.0256	0.0347
	ENSMUSG00000016194	Hsd11b1	protein_coding	4251	6932	7128	5461	8287	6874	6610	8201	7271	7042	8237	4826	7824	6388	6410	10010	7039	7221.96	6702	7534	1.124	0.169	0.430635	0.999993	0.0408	0.0363
	ENSMUSG00000040675	Mthfd1l	protein_coding	4435	57	60	89	109	74	55	67	82	58	69	79	103	69	53	82	79	74.01	69	77	1.124	0.168	0.595698	0.999993	0.0761	0.1042
	ENSMUSG00000024927	Rela	protein_coding	3072	7438	3400	9247	9765	7747	9305	3664	7133	7556	3929	8172	9219	7199	9024	4472	6905	7059.62	6552	7364	1.124	0.168	0.517221	0.999993	0.0601	0.0362
	ENSMUSG00000039683	Sdk1	protein_coding	11087	594	329	493	607	468	812	297	517	603	380	436	573	435	787	363	500	509.72	473	532	1.124	0.169	0.52201	0.999993	0.06	0.0502
	ENSMUSG00000022372	Sla	protein_coding	9186	22	71	48	58	53	35	65	59	22	82	42	55	49	34	79	57	52.65	49	55	1.124	0.168	0.683688	0.999993	0.1325	0.1162
	ENSMUSG00000035183	Slc24a5	protein_coding	2330	288	253	415	410	352	387	282	362	293	292	367	387	327	375	344	350	341.98	317	357	1.124	0.169	0.446612	0.999993	0.0408	0.0593
	ENSMUSG00000022415	Syngr1	protein_coding	4808	79	69	53	61	54	74	70	126	80	80	47	58	50	72	85	122	74.22	69	77	1.124	0.169	0.63872	0.999993	0.1017	0.1042
	ENSMUSG00000042041	2010003K11Rik	protein_coding	1167	1175	974	1329	1346	1417	1568	1060	1174	1194	1125	1175	1271	1317	1521	1294	1137	1254.02	1165	1308	1.123	0.167	0.297613	0.999993	0.0221	0.0348
	ENSMUSG00000061759	Armt1	protein_coding	8243	280	215	303	323	314	345	234	291	284	248	268	305	292	335	286	282	287.41	267	300	1.123	0.167	0.450093	0.999993	0.0401	0.0637
	ENSMUSG00000025646	Atrip	protein_coding	7152	1506	924	1844	1859	1868	1804	1001	1501	1530	1068	1630	1755	1736	1749	1222	1453	1517.83	1409	1583	1.123	0.168	0.373112	0.999993	0.0309	0.0328
	ENSMUSG00000033538	Casp4	protein_coding	3710	1449	569	1902	1835	1805	1530	759	1357	1472	657	1681	1732	1677	1484	926	1314	1368.01	1270	1427	1.123	0.167	0.527033	0.999993	0.0617	0.0338
	ENSMUSG00000074030	Exoc8	protein_coding	4598	738	529	647	754	843	801	496	764	750	611	572	712	783	777	605	740	693.73	644	723	1.123	0.168	0.394318	0.999993	0.0331	0.044
	ENSMUSG00000026888	Grb14	protein_coding	7185	7641	4802	8292	7464	10122	7364	5990	7982	7763	5549	7328	7047	9406	7141	7311	7727	7409.04	6880	7726	1.123	0.167	0.364409	0.999993	0.0302	0.0365
	ENSMUSG00000041025	Iffo2	protein_coding	6216	2247	1813	3110	2986	3333	3048	1573	2627	2283	2095	2749	2819	3097	2956	1920	2543	2557.7	2376	2667	1.123	0.167	0.372662	0.999993	0.0309	0.0307
	ENSMUSG00000060862	Zbtb40	protein_coding	10710	334	180	364	369	385	349	243	297	339	208	322	348	358	338	297	288	312.21	290	326	1.123	0.168	0.483337	0.999993	0.048	0.0615
	ENSMUSG00000017667	Zfp334	protein_coding	8205	68	90	170	153	149	105	96	108	69	104	150	144	138	102	117	105	116.22	108	121	1.123	0.168	0.583325	0.999993	0.0749	0.0895
	ENSMUSG00000050945	Zfp438	protein_coding	4040	216	204	251	260	304	238	238	225	219	236	222	245	282	231	290	218	243.01	226	253	1.123	0.167	0.478856	0.999993	0.0453	0.0681
	ENSMUSG00000023832	Acat2	protein_coding	2544	3622	2339	3689	3235	4454	3992	2905	3536	3680	2703	3260	3054	4139	3871	3546	3423	3459.5	3214	3607	1.122	0.166	0.346449	0.999993	0.0275	0.0317
	ENSMUSG00000068114	Ccdc134	protein_coding	5349	456	285	421	490	466	497	349	388	463	329	372	463	433	482	426	376	417.98	388	436	1.122	0.167	0.448144	0.999993	0.0406	0.0546
	ENSMUSG00000025981	Coq10b	protein_coding	4805	2265	1352	3019	2839	2438	2438	1936	2632	2301	1562	2668	2680	2266	2364	2363	2548	2344.08	2177	2444	1.122	0.166	0.365688	0.999993	0.0298	0.0307
	ENSMUSG00000079323	Gm20661	protein_coding	2160	69	130	154	199	209	81	84	106	70	150	136	188	194	79	103	103	127.78	119	133	1.122	0.167	0.644819	0.999993	0.1086	0.0866
	ENSMUSG00000033540	Idua	protein_coding	4204	540	547	656	687	764	689	562	597	549	632	580	649	710	668	686	578	631.38	587	658	1.122	0.166	0.388727	0.999993	0.0313	0.0458
	ENSMUSG00000028751	Pla2g2e	protein_coding	917	1438	889	1509	1405	1539	1753	1064	1438	1461	1027	1334	1326	1430	1700	1299	1392	1371.15	1274	1429	1.122	0.166	0.337501	0.999993	0.0259	0.0338
	ENSMUSG00000039087	Rreb1	protein_coding	13994	2616	923	2708	2476	2889	2809	907	2670	2658	1067	2393	2338	2685	2724	1107	2585	2194.46	2039	2288	1.122	0.166	0.574091	0.999993	0.0772	0.0308
	ENSMUSG00000028599	Tnfrsf1b	protein_coding	3818	1607	739	1953	2323	1603	1988	630	1550	1633	854	1726	2193	1490	1928	769	1501	1511.59	1404	1576	1.122	0.166	0.557485	0.999993	0.0712	0.0328
	ENSMUSG00000044916	1700029I15Rik	protein_coding	1348	387	265	339	425	388	479	225	376	393	306	300	401	361	465	275	364	357.99	333	373	1.121	0.165	0.494225	0.999993	0.0489	0.0582
	ENSMUSG00000053950	Adnp2	protein_coding	5012	521	399	718	716	643	624	465	612	529	461	635	676	598	605	568	592	582.95	542	608	1.121	0.165	0.413203	0.999993	0.0347	0.0474
	ENSMUSG00000050592	Fam78a	protein_coding	5973	208	182	301	281	297	253	176	293	211	210	266	265	276	245	215	284	246.59	229	257	1.121	0.165	0.487842	0.999993	0.0462	0.0677
	ENSMUSG00000035329	Fbxo33	protein_coding	4466	721	526	1056	896	975	766	698	936	732	608	933	846	906	743	852	906	815.8	758	851	1.121	0.165	0.394777	0.999993	0.0325	0.0411
	ENSMUSG00000078249	Hmga1b	protein_coding	1626	624	424	1173	1123	880	1024	363	749	634	490	1037	1060	818	993	443	725	774.97	720	808	1.121	0.165	0.560551	0.999993	0.0707	0.042
	ENSMUSG00000024990	Rbp4	protein_coding	1343	13849	13280	15056	12784	15996	18335	16457	15514	14069	15345	13306	12069	14865	17781	20086	15019	15317.6	14240	15964	1.121	0.165	0.385322	0.999993	0.0321	0.0372
	ENSMUSG00000024889	Rce1	protein_coding	2083	1834	1399	2369	2095	2402	2569	1269	2234	1863	1617	2094	1978	2232	2491	1549	2163	1998.3	1858	2083	1.121	0.165	0.360681	0.999993	0.0285	0.0311
	ENSMUSG00000017009	Sdc4	protein_coding	2547	9682	9329	11098	12814	6757	15942	10882	10044	9836	10780	9808	12098	6279	15460	13282	9723	10908.3	10141	11368	1.121	0.165	0.491789	0.999993	0.0511	0.0375
	ENSMUSG00000038806	Sde2	protein_coding	3471	1987	918	3014	2508	2519	2131	1510	2188	2019	1061	2664	2368	2341	2067	1843	2118	2059.94	1915	2147	1.121	0.165	0.474473	0.999993	0.0471	0.031
	ENSMUSG00000046808	Atp10d	polymorphic_pseudogene	7848	1305	413	415	306	417	1418	475	369	1326	477	367	289	388	1375	580	357	644.79	723	598	0.826	-0.275	0.549237	0.999993	0.1913	0.0454
	ENSMUSG00000028044	Cks1b	protein_coding	1126	707	651	793	879	815	867	805	665	718	752	701	830	757	841	983	644	778.21	724	811	1.12	0.163	0.396394	0.999993	0.0318	0.0419
	ENSMUSG00000020255	D10Wsu102e	protein_coding	123179	1375	926	1421	1427	1475	1609	1121	1345	1397	1070	1256	1347	1371	1560	1368	1302	1333.92	1241	1390	1.12	0.163	0.312214	0.999993	0.0225	0.0341
	ENSMUSG00000036053	Fmnl2	protein_coding	5636	1151	745	1124	1237	1209	1283	778	1198	1169	861	993	1168	1123	1244	950	1160	1083.56	1008	1129	1.12	0.164	0.350286	0.999993	0.0265	0.0366
	ENSMUSG00000067242	Lgi1	protein_coding	11354	29	24	72	65	38	24	37	64	29	28	64	61	35	23	45	62	43.49	40	45	1.12	0.164	0.695101	0.999993	0.1338	0.1226
	ENSMUSG00000020181	Nav3	protein_coding	16536	1291	434	1237	1353	1323	1388	370	1159	1312	501	1093	1277	1229	1346	452	1122	1041.59	969	1085	1.12	0.164	0.611679	0.999993	0.092	0.0372
	ENSMUSG00000049300	Prmt6	protein_coding	4197	419	462	571	593	578	523	465	579	426	534	505	560	537	507	568	561	524.55	488	547	1.12	0.163	0.409931	0.999993	0.033	0.0496
	ENSMUSG00000024097	Srsf7	protein_coding	3550	2289	1908	3659	3634	3633	2505	2264	2577	2325	2205	3234	3431	3376	2429	2763	2495	2782.28	2588	2899	1.12	0.163	0.398177	0.999993	0.033	0.0309
	ENSMUSG00000039086	Ss18l1	protein_coding	4343	161	145	214	210	251	170	171	172	164	168	189	198	233	165	209	167	186.48	174	194	1.12	0.163	0.522247	0.999993	0.0525	0.0754
	ENSMUSG00000051682	Treml4	protein_coding	1997	16	26	80	73	49	31	6	69	16	30	71	69	46	30	7	67	41.95	39	44	1.12	0.164	0.77035	0.999993	0.2589	0.1235
	ENSMUSG00000020171	Yeats4	protein_coding	1415	932	856	974	1150	1064	1131	810	1094	947	989	861	1086	989	1097	989	1059	1001.97	932	1044	1.12	0.164	0.322595	0.999993	0.0234	0.0378
	ENSMUSG00000069114	Zbtb10	protein_coding	7414	518	455	1165	930	730	706	648	887	526	526	1030	878	678	685	791	859	746.53	694	778	1.12	0.164	0.496326	0.999993	0.0505	0.0426
	ENSMUSG00000050064	Zfp697	protein_coding	8276	885	295	643	813	655	916	321	743	899	341	568	768	609	888	392	719	647.98	603	675	1.12	0.164	0.585988	0.999993	0.0789	0.0453
	ENSMUSG00000019866	Crybg1	protein_coding	7799	197	370	661	616	558	248	339	524	200	428	584	582	519	241	414	507	434.19	404	453	1.119	0.163	0.621293	0.999993	0.0945	0.0537
	ENSMUSG00000059824	Dbp	protein_coding	2993	2091	902	2015	2019	2002	1370	1415	2488	2124	1042	1781	1906	1860	1329	1727	2409	1772.27	1649	1846	1.119	0.162	0.476069	0.999993	0.0458	0.0317
	ENSMUSG00000072596	Ear2	protein_coding	719	114	223	204	183	301	165	145	250	116	258	180	173	280	160	177	242	198.16	185	206	1.119	0.163	0.597742	0.999993	0.0798	0.0737
	ENSMUSG00000032577	Mapkapk3	protein_coding	5542	2253	639	2265	2216	2108	2713	751	1840	2289	738	2002	2092	1959	2631	917	1781	1801.12	1676	1876	1.119	0.162	0.616344	0.999993	0.093	0.0316
	ENSMUSG00000094936	Rbm4	protein_coding	4940	514	416	572	558	648	583	466	568	522	481	506	527	602	565	569	550	540.18	503	563	1.119	0.162	0.40253	0.999993	0.0315	0.049
	ENSMUSG00000022221	Ripk3	protein_coding	2292	347	393	1234	1171	816	456	474	677	353	454	1091	1106	758	442	579	655	679.65	633	708	1.119	0.162	0.634333	0.999993	0.1022	0.0444
	ENSMUSG00000017740	Slc12a5	protein_coding	7447	91	126	155	168	117	116	94	211	92	146	137	159	109	112	115	204	134.23	125	140	1.119	0.162	0.594228	0.999993	0.0753	0.0851
	ENSMUSG00000038172	Ttc39b	protein_coding	10199	635	438	760	898	657	725	402	773	645	506	672	848	611	703	491	748	652.91	608	680	1.119	0.162	0.462692	0.999993	0.0421	0.0451
	ENSMUSG00000067928	Zfp760	protein_coding	4209	53	103	72	78	107	63	108	77	54	119	64	74	99	61	132	75	84.63	79	88	1.119	0.162	0.652829	0.999993	0.1033	0.0999
	ENSMUSG00000017718	Afmid	protein_coding	3539	398	258	271	397	365	411	241	359	404	298	240	375	339	399	294	348	337.03	314	351	1.118	0.161	0.503569	0.999993	0.049	0.0597
	ENSMUSG00000070871	Ccnyl1	protein_coding	3456	1042	649	2374	2193	1647	1082	647	1901	1059	750	2098	2070	1531	1049	790	1840	1398.36	1302	1456	1.118	0.161	0.61545	0.999993	0.0907	0.0336
	ENSMUSG00000030074	Gxylt2	protein_coding	8510	38	24	113	86	80	33	24	97	39	28	100	81	74	32	29	94	59.62	56	62	1.118	0.161	0.731659	0.999993	0.1817	0.1113
	ENSMUSG00000029798	Herc6	protein_coding	9292	418	456	535	679	724	377	400	500	425	527	473	641	673	366	488	484	509.51	475	530	1.118	0.16	0.493794	0.999993	0.047	0.0502
	ENSMUSG00000052160	Pld4	protein_coding	3462	235	307	426	387	417	285	274	458	239	355	376	365	388	276	334	443	347.13	323	361	1.118	0.161	0.516962	0.999993	0.0519	0.0589
	ENSMUSG00000051344	Plekhm3	protein_coding	10921	862	636	871	927	1022	943	616	974	876	735	770	875	950	914	752	943	851.82	794	887	1.118	0.161	0.369328	0.999993	0.0274	0.0403
	ENSMUSG00000007080	Pole	protein_coding	11160	239	154	250	235	258	304	150	265	243	178	221	222	240	295	183	257	229.72	214	239	1.118	0.161	0.526006	0.999993	0.0534	0.0696
	ENSMUSG00000046862	Pramef8	protein_coding	4176	325	324	424	385	496	386	339	412	330	374	375	363	461	374	414	399	386.33	360	402	1.118	0.161	0.454066	0.999993	0.0386	0.0564
	ENSMUSG00000039607	Rbms3	protein_coding	11096	1975	1101	1864	1867	1958	2133	1344	1954	2006	1272	1647	1763	1820	2069	1640	1892	1763.6	1642	1837	1.118	0.161	0.358686	0.999993	0.027	0.0317
	ENSMUSG00000035673	Sbno2	protein_coding	10715	24532	3638	26268	27981	21869	25115	5800	19958	24923	4204	23216	26417	20322	24356	7079	19321	18729.6	17448	19499	1.118	0.16	0.713093	0.999993	0.1697	0.0367
	ENSMUSG00000089774	Slc5a3	protein_coding	10913	7912	9792	7862	9521	9381	10800	9390	9691	8038	11315	6948	8989	8717	10474	11461	9382	9415.45	8767	9805	1.118	0.161	0.410563	0.999993	0.0342	0.0373
	ENSMUSG00000079164	Tlr5	protein_coding	4790	631	337	476	528	542	795	344	528	641	389	421	498	504	771	420	511	519.41	484	541	1.118	0.161	0.517748	0.999993	0.0535	0.0498
	ENSMUSG00000050270	Tmem220	protein_coding	1669	191	180	167	211	242	189	198	180	194	208	148	199	225	183	242	174	196.62	183	205	1.118	0.161	0.533239	0.999993	0.0541	0.0739
	ENSMUSG00000075054	Yae1d1	protein_coding	11223	742	592	673	769	661	788	796	737	754	684	595	726	614	764	972	713	727.77	678	758	1.118	0.161	0.430545	0.999993	0.0359	0.0431
	ENSMUSG00000092416	Zfp141	protein_coding	4868	117	153	184	149	171	155	177	195	119	177	163	141	159	150	216	189	164.12	153	171	1.118	0.161	0.556929	0.999993	0.0607	0.0791
	ENSMUSG00000057715	A830018L16Rik	protein_coding	9183	270	175	248	289	309	271	227	203	274	202	219	273	287	263	277	197	249.01	232	259	1.117	0.16	0.512864	0.999993	0.0495	0.0674
	ENSMUSG00000044751	Atp5pb-ps	processed_pseudogene	695	85	95	73	60	98	70	92	57	86	110	65	57	91	68	112	55	80.46	87	77	0.882	-0.181	0.589963	0.999993	0.0907	0.1016
	ENSMUSG00000039990	Edrf1	protein_coding	6276	777	557	927	909	875	979	689	756	789	644	819	858	813	949	841	732	805.72	751	839	1.117	0.159	0.392756	0.999993	0.0297	0.0413
	ENSMUSG00000107011	Gm42906	protein_coding	408	178	112	223	193	245	188	127	205	181	129	197	182	228	182	155	198	181.63	169	189	1.117	0.16	0.545191	0.999993	0.057	0.0761
	ENSMUSG00000001123	Lgals9	protein_coding	2137	2062	2045	2857	3551	2975	2196	1864	2556	2095	2363	2525	3353	2765	2130	2275	2474	2497.38	2328	2599	1.117	0.159	0.381111	0.999993	0.0291	0.0307
	ENSMUSG00000024696	Lpxn	protein_coding	1790	55	99	107	92	114	89	92	105	56	114	95	87	106	86	112	102	94.74	88	99	1.117	0.16	0.599624	0.999993	0.0724	0.0961
	ENSMUSG00000071662	Polr2g	protein_coding	1247	1356	1351	1378	1626	1560	1637	1524	1345	1378	1561	1218	1535	1450	1588	1860	1302	1486.38	1386	1547	1.117	0.159	0.348458	0.999993	0.025	0.033
	ENSMUSG00000042700	Sipa1l1	protein_coding	12806	7189	3739	6711	6804	7553	7937	3838	7081	7303	4321	5931	6424	7019	7697	4684	6855	6279.25	5852	6536	1.117	0.16	0.447202	0.999993	0.0391	0.0355
	ENSMUSG00000080242	Atp6v0c-ps2	processed_pseudogene	465	49	45	52	56	55	39	38	59	50	52	46	53	51	38	46	57	49.13	49	49	0.998	-0.003	0.993532	0.999993	0.0719	0.1184
	ENSMUSG00000022074	Tnfrsf10b	protein_coding	5451	956	467	2564	2189	1402	1118	584	1927	971	540	2266	2067	1303	1084	713	1865	1351.11	1259	1406	1.117	0.159	0.66979	0.999993	0.124	0.0339
	ENSMUSG00000048728	Zfp454	protein_coding	2423	26	35	84	53	60	53	49	49	26	40	74	50	56	51	60	47	50.69	47	53	1.117	0.159	0.661958	0.999993	0.0991	0.1172
	ENSMUSG00000068686	Cd59b	protein_coding	1300	213	205	257	225	274	315	186	274	216	237	227	212	255	305	227	265	243.15	227	253	1.116	0.158	0.507034	0.999993	0.0465	0.0681
	ENSMUSG00000050503	Fbxl22	protein_coding	4035	186	129	293	285	227	232	132	253	189	149	259	269	211	225	161	245	213.5	199	222	1.116	0.158	0.565732	0.999993	0.0628	0.0716
	ENSMUSG00000092463	Gm20489	protein_coding	1350	251	267	797	799	496	273	244	601	255	309	704	754	461	265	298	582	453.44	423	472	1.116	0.158	0.664211	0.999993	0.1168	0.0527
	ENSMUSG00000030722	Nfatc2ip	protein_coding	3388	182	206	237	219	285	213	214	245	185	238	209	207	265	207	261	237	226.12	211	235	1.116	0.159	0.515771	0.999993	0.0488	0.07
	ENSMUSG00000044231	Nhlrc1	protein_coding	2294	95	157	127	117	128	179	147	147	97	181	112	110	119	174	179	142	139.36	130	145	1.116	0.158	0.600367	0.999993	0.0735	0.084
	ENSMUSG00000040771	Oard1	protein_coding	1558	466	484	435	486	532	510	508	585	473	559	384	459	494	495	620	566	506.41	472	527	1.116	0.158	0.459101	0.999993	0.0386	0.0503
	ENSMUSG00000037997	Parp11	protein_coding	7026	415	290	384	499	429	454	292	384	422	335	339	471	399	440	356	372	391.78	365	408	1.116	0.158	0.472154	0.999993	0.0407	0.0561
	ENSMUSG00000022680	Pdxdc1	protein_coding	7960	4527	3532	4447	4240	4569	6716	3641	4398	4599	4081	3930	4003	4246	6513	4444	4258	4509.25	4203	4693	1.116	0.159	0.406508	0.999993	0.0324	0.0333
	ENSMUSG00000026715	Serpinc1	protein_coding	8546	152	95	186	145	212	159	106	186	154	110	164	137	197	154	129	180	153.26	143	159	1.116	0.158	0.56606	0.999993	0.0609	0.0811
	ENSMUSG00000007613	Tgfbr1	protein_coding	6534	1137	803	1425	1344	1341	1269	905	1414	1155	928	1259	1269	1246	1231	1105	1369	1195.19	1114	1244	1.116	0.158	0.343869	0.999993	0.0241	0.0354
	ENSMUSG00000030137	Tuba8	protein_coding	2263	74	40	53	58	91	68	23	81	75	46	47	55	85	66	28	78	60	56	62	1.116	0.158	0.674604	0.999993	0.1097	0.1112
	ENSMUSG00000049882	Vcpkmt	protein_coding	3748	96	118	111	96	118	118	143	133	98	136	98	91	110	114	175	129	118.75	111	124	1.116	0.159	0.593032	0.999993	0.07	0.089
	ENSMUSG00000066798	Zbtb6	protein_coding	5080	139	163	193	177	213	196	154	193	141	188	171	167	198	190	188	187	178.76	167	186	1.116	0.158	0.527645	0.999993	0.0504	0.0766
	ENSMUSG00000074733	Zfp950	protein_coding	10615	196	255	289	366	293	330	149	281	199	295	255	346	272	320	182	272	267.62	250	278	1.116	0.159	0.548524	0.999993	0.0586	0.0655
	ENSMUSG00000031283	Chrdl1	protein_coding	6758	2580	1857	2098	2488	3102	2718	1885	2202	2621	2146	1854	2349	2883	2636	2301	2132	2365.11	2207	2460	1.115	0.157	0.370977	0.999993	0.027	0.0307
	ENSMUSG00000030785	Cox6a2	protein_coding	680	303	161	259	255	190	401	111	414	308	186	229	241	177	389	135	401	258.15	241	269	1.115	0.157	0.649283	0.999993	0.1023	0.0664
	ENSMUSG00000059326	Csf2ra	protein_coding	2871	1324	1372	1562	1610	1753	2217	1022	1507	1345	1585	1380	1520	1629	2150	1247	1459	1539.53	1437	1601	1.115	0.157	0.397105	0.999993	0.0298	0.0327
	ENSMUSG00000115388	Eppk1	protein_coding	12332	350	68	191	232	371	267	62	229	356	79	169	219	345	259	76	222	215.38	201	224	1.115	0.157	0.724885	0.999993	0.173	0.0713
	ENSMUSG00000021414	Fam217a	protein_coding	2875	310	283	261	318	286	415	260	345	315	327	231	300	266	402	317	334	311.55	291	324	1.115	0.157	0.512183	0.999993	0.0477	0.0616
	ENSMUSG00000027349	Fam98b	protein_coding	3390	626	682	684	727	878	700	733	716	636	788	605	686	816	679	895	693	724.68	676	754	1.115	0.157	0.427786	0.999993	0.0335	0.0432
	ENSMUSG00000024486	Hbegf	protein_coding	4834	1038	591	1801	1838	1077	1298	764	1303	1055	683	1592	1735	1001	1259	932	1261	1189.74	1110	1238	1.115	0.157	0.535606	0.999993	0.0564	0.0354
	ENSMUSG00000026565	Pou2f1	protein_coding	16597	393	295	495	492	529	373	312	507	399	341	437	465	492	362	381	491	420.88	392	438	1.115	0.157	0.4793	0.999993	0.0418	0.0544
	ENSMUSG00000073680	Tmem88b	protein_coding	3471	55	41	57	68	79	54	34	55	56	47	50	64	73	52	41	53	54.79	51	57	1.115	0.156	0.627148	0.999993	0.0745	0.1144
	ENSMUSG00000039145	Camk1d	protein_coding	7427	153	126	138	187	155	166	109	175	155	146	122	177	144	161	133	169	150.88	141	157	1.114	0.156	0.547653	0.999993	0.0531	0.0816
	ENSMUSG00000000184	Ccnd2	protein_coding	9409	10362	6553	10743	10710	11142	11968	6456	11664	10527	7572	9495	10111	10354	11606	7880	11292	9854.58	9198	10249	1.114	0.156	0.410157	0.999993	0.0319	0.0374
	ENSMUSG00000063455	D630045J12Rik	protein_coding	13450	51	37	88	83	79	62	40	62	52	43	78	78	73	60	49	60	61.64	58	64	1.114	0.155	0.637502	0.999993	0.0809	0.1103
	ENSMUSG00000021840	Mapk1ip1l	protein_coding	8310	1652	1044	2244	2199	1839	2011	1082	2049	1678	1206	1983	2076	1709	1950	1321	1984	1738.42	1622	1808	1.114	0.156	0.432425	0.999993	0.0345	0.0318
	ENSMUSG00000021365	Nedd9	protein_coding	6376	11519	4669	8467	10180	9259	12539	4788	9748	11702	5395	7483	9611	8604	12160	5844	9437	8779.55	8193	9131	1.114	0.156	0.541355	0.999993	0.0583	0.0371
	ENSMUSG00000034595	Ppp1r18	protein_coding	4317	4526	3352	7906	7919	5845	6470	3127	5883	4598	3873	6987	7476	5432	6274	3817	5695	5519.1	5153	5739	1.114	0.155	0.506434	0.999993	0.0486	0.0347
	ENSMUSG00000022462	Slc38a2	protein_coding	8838	6569	4151	12870	10266	10096	6963	6143	9401	6674	4797	11374	9692	9382	6753	7498	9101	8158.73	7615	8485	1.114	0.156	0.521889	0.999993	0.0528	0.0369
	ENSMUSG00000027867	Spag17	protein_coding	8489	126	105	173	139	167	146	158	132	128	121	153	131	155	142	193	128	143.86	134	150	1.114	0.155	0.564026	0.999993	0.0576	0.083
	ENSMUSG00000060441	Trim5	protein_coding	3690	82	72	96	103	107	78	66	117	83	83	85	97	99	76	81	113	89.69	84	93	1.114	0.155	0.5871	0.999993	0.0618	0.0978
	ENSMUSG00000034317	Trim59	protein_coding	3352	50	35	92	101	68	57	39	62	51	40	81	95	63	55	48	60	61.75	57	64	1.114	0.156	0.657307	0.999993	0.0949	0.1102
	ENSMUSG00000034216	Vps18	protein_coding	4786	1219	949	1231	1236	1476	1466	981	1234	1238	1097	1088	1167	1372	1422	1197	1195	1221.89	1141	1271	1.114	0.155	0.334859	0.999993	0.0223	0.0351
	ENSMUSG00000004500	Zfp324	protein_coding	4776	141	128	146	153	173	164	149	139	143	148	129	144	161	159	182	135	150.11	140	156	1.114	0.156	0.54159	0.999993	0.0518	0.0818
	ENSMUSG00000021514	Zfp369	protein_coding	7308	299	237	244	268	350	303	291	253	304	274	216	253	325	294	355	245	283.18	265	294	1.114	0.155	0.522257	0.999993	0.0489	0.0641
	ENSMUSG00000033809	Alg3	protein_coding	1690	1081	640	951	956	1096	1250	676	1042	1098	740	840	903	1018	1212	825	1009	955.66	893	993	1.113	0.154	0.431778	0.999993	0.0333	0.0385
	ENSMUSG00000085664	Atxn7l1os2	antisense	2019	62	30	55	59	63	63	32	54	63	35	49	56	59	61	39	52	51.62	49	53	1.094	0.129	0.699299	0.999993	0.0811	0.1165
	ENSMUSG00000003484	Cyp4f18	protein_coding	1855	47	82	83	108	109	57	59	71	48	95	73	102	101	55	72	69	76.89	72	80	1.113	0.154	0.649194	0.999993	0.0895	0.1029
	ENSMUSG00000078972	Gm15557	protein_coding	1380	81	23	82	82	69	72	35	86	82	27	72	77	64	70	43	83	64.83	60	67	1.113	0.155	0.681115	0.999993	0.1121	0.1085
	ENSMUSG00000037722	Gnpnat1	protein_coding	4735	511	526	480	558	616	573	571	542	519	608	424	527	572	556	697	525	553.46	517	575	1.113	0.154	0.464521	0.999993	0.0379	0.0485
	ENSMUSG00000097415	AU020206	lincRNA	3189	211	147	269	397	342	259	137	310	214	170	238	375	318	251	167	300	254.13	207	282	1.361	0.445	0.115174	0.999993	0.0658	0.0668
	ENSMUSG00000046711	Hmga1	protein_coding	2125	690	406	1304	1183	838	1035	427	918	701	469	1152	1117	779	1004	521	889	828.97	774	862	1.113	0.154	0.583982	0.999993	0.0695	0.0408
	ENSMUSG00000028763	Hspg2	protein_coding	14739	92580	44836	100310	89860	114748	103201	41743	95385	94054	51809	88654	84838	106632	100081	50949	92339	83669.4	78172	86968	1.113	0.154	0.511239	0.999993	0.0489	0.029
	ENSMUSG00000029570	Lfng	protein_coding	2505	2438	1205	2032	2682	2105	2867	684	2486	2477	1392	1796	2532	1956	2780	835	2407	2021.89	1888	2102	1.113	0.155	0.599981	0.999993	0.0773	0.031
	ENSMUSG00000023994	Nfya	protein_coding	7315	844	625	1635	1472	1226	972	744	1272	857	722	1445	1390	1139	943	908	1231	1079.47	1008	1122	1.113	0.154	0.502721	0.999993	0.0461	0.0367
	ENSMUSG00000025572	Tmc6	protein_coding	4091	2697	2071	2684	3358	2924	3467	1537	2892	2740	2393	2372	3170	2717	3362	1876	2800	2678.81	2502	2785	1.113	0.155	0.424146	0.999993	0.0332	0.0308
	ENSMUSG00000025571	Tnrc6c	protein_coding	12843	1565	860	1938	1798	1877	1653	1035	1716	1590	994	1713	1698	1744	1603	1263	1661	1533.21	1432	1594	1.113	0.154	0.426475	0.999993	0.0328	0.0327
	ENSMUSG00000031441	Atp11a	protein_coding	11150	2403	1447	2787	2701	2666	2774	1457	2780	2441	1672	2463	2550	2477	2690	1778	2691	2345.45	2192	2437	1.112	0.153	0.425018	0.999993	0.0324	0.0307
	ENSMUSG00000015944	Castor2	protein_coding	7560	1568	1058	1559	1534	1677	1842	1051	1754	1593	1223	1378	1448	1558	1786	1283	1698	1495.89	1398	1555	1.112	0.154	0.36632	0.999993	0.0251	0.0329
	ENSMUSG00000024442	Dele1	protein_coding	7381	1507	1196	1801	1788	1869	1741	1392	1587	1531	1382	1592	1688	1737	1688	1699	1536	1606.66	1502	1670	1.112	0.153	0.316663	0.999993	0.0202	0.0323
	ENSMUSG00000087519	AV039307	processed_transcript	1284	300	224	311	323	308	278	198	300	305	259	275	305	286	270	242	290	278.91	280	279	0.997	-0.004	0.984908	0.999993	0.0416	0.0644
	ENSMUSG00000022946	Dop1b	protein_coding	9890	3272	1893	3422	3396	3598	3946	1815	3340	3324	2187	3024	3206	3344	3827	2215	3233	3045.11	2845	3165	1.112	0.154	0.448291	0.999993	0.0363	0.0311
	ENSMUSG00000028886	Eya3	protein_coding	5647	1273	837	1282	1360	1390	1463	839	1312	1293	967	1133	1284	1292	1419	1024	1270	1210.26	1131	1258	1.112	0.153	0.373963	0.999993	0.0256	0.0352
	ENSMUSG00000097187	Gm19426	protein_coding	726	196	253	223	270	285	249	264	198	199	292	197	255	265	241	322	192	245.46	229	255	1.112	0.153	0.556438	0.999993	0.056	0.0678
	ENSMUSG00000093769	H3c14	protein_coding	1825	774	525	882	862	892	1011	448	883	786	607	780	814	829	980	547	855	774.66	724	805	1.112	0.153	0.474024	0.999993	0.0393	0.042
	ENSMUSG00000078349	AW011738	processed_transcript	5095	40	76	135	128	116	36	70	102	41	88	119	121	108	35	85	99	86.94	83	90	1.083	0.115	0.778578	0.999993	0.139	0.0988
	ENSMUSG00000075010	AW112010	lincRNA	804	583	1379	810	1175	984	664	978	752	592	1593	716	1109	914	644	1194	728	936.37	967	918	0.949	-0.075	0.796929	0.999993	0.0758	0.0388
	ENSMUSG00000025980	Hspd1	protein_coding	2642	10954	8485	11296	10327	11299	10826	13326	10639	11128	9805	9983	9750	10500	10499	16265	10299	11028.6	10305	11463	1.112	0.153	0.439426	0.999993	0.0351	0.0375
	ENSMUSG00000007987	Ift22	protein_coding	3608	980	1068	932	1178	1054	1281	1081	1035	996	1234	824	1112	979	1242	1319	1002	1088.58	1018	1131	1.112	0.153	0.414941	0.999993	0.0303	0.0366
	ENSMUSG00000023041	Krt6b	protein_coding	2235	209	123	223	250	256	195	147	186	212	142	197	236	238	189	179	180	196.76	184	204	1.112	0.153	0.559133	0.999993	0.0559	0.0739
	ENSMUSG00000001247	Lsr	protein_coding	2172	42	46	79	61	62	72	54	59	43	53	70	58	58	70	66	57	59.21	55	62	1.112	0.153	0.626231	0.999993	0.0709	0.1118
	ENSMUSG00000039345	Mettl22	protein_coding	5768	389	447	383	500	571	433	405	412	395	517	338	472	531	420	494	399	445.74	417	463	1.112	0.154	0.493871	0.999993	0.0427	0.0531
	ENSMUSG00000061458	Nol10	protein_coding	3021	696	410	913	1001	757	788	396	813	707	474	807	945	703	764	483	787	708.85	663	736	1.112	0.153	0.52794	0.999993	0.0507	0.0436
	ENSMUSG00000025648	Pfkfb4	protein_coding	4875	1981	1289	2138	2146	1823	2867	1141	2172	2013	1489	1890	2026	1694	2780	1393	2103	1923.41	1797	1999	1.112	0.154	0.461243	0.999993	0.0383	0.0312
	ENSMUSG00000034247	Plekhm1	protein_coding	5968	5090	2459	4569	4684	5380	5717	2498	4452	5171	2841	4038	4422	4999	5544	3049	4310	4296.89	4017	4465	1.112	0.153	0.494673	0.999993	0.0443	0.033
	ENSMUSG00000032322	Pstpip1	protein_coding	3830	34	74	65	68	72	72	54	63	35	86	57	64	67	70	66	61	63.17	59	66	1.112	0.153	0.648456	0.999993	0.0846	0.1097
	ENSMUSG00000048271	Rbm33	protein_coding	12502	1917	1276	2235	1975	2399	1894	1710	2055	1948	1474	1975	1865	2229	1837	2087	1989	1925.55	1799	2001	1.112	0.153	0.350406	0.999993	0.0235	0.0312
	ENSMUSG00000026819	Slc25a25	protein_coding	7862	9854	4898	10705	11778	9871	12216	4888	8757	10011	5660	9461	11120	9173	11847	5966	8477	8964.29	8377	9317	1.112	0.153	0.524427	0.999993	0.0517	0.0372
	ENSMUSG00000118057	B020010K11Rik	lincRNA	3579	1558	668	997	1248	1162	1067	666	997	1583	772	881	1178	1080	1035	813	965	1038.34	1079	1014	0.94	-0.089	0.697023	0.999993	0.046	0.0372
	ENSMUSG00000097414	B130046B21Rik	antisense	2359	2943	2412	2756	2982	2921	3071	2382	2646	2990	2787	2436	2815	2714	2978	2907	2562	2773.68	2738	2795	1.021	0.03	0.851496	0.999993	0.023	0.0308
	ENSMUSG00000086502	B130055M24Rik	processed_transcript	1988	77	112	123	105	123	107	96	90	78	129	109	99	114	104	117	87	104.73	105	104	0.99	-0.015	0.957059	0.999993	0.0621	0.0929
	ENSMUSG00000097871	B230104I21Rik	lincRNA	876	89	25	86	46	104	60	38	67	90	29	76	43	97	58	46	65	63.1	65	62	0.949	-0.075	0.848149	0.999993	0.1249	0.1095
	ENSMUSG00000057342	Sphk2	protein_coding	4159	2740	1879	3021	3064	3290	3061	1970	2907	2784	2171	2670	2893	3057	2968	2404	2814	2720.24	2542	2827	1.112	0.154	0.361296	0.999993	0.0249	0.0308
	ENSMUSG00000086844	B230206H07Rik	processed_transcript	3755	155	247	282	296	218	280	174	290	157	285	249	279	203	272	212	281	242.35	230	249	1.082	0.113	0.669094	0.999993	0.0588	0.0681
	ENSMUSG00000086003	B230206L02Rik	processed_transcript	1042	69	84	105	73	64	71	80	98	70	97	93	69	59	69	98	95	81.22	87	78	0.898	-0.155	0.612526	0.999993	0.0731	0.1012
	ENSMUSG00000106096	B230207O21Rik	processed_pseudogene	321	948	587	870	747	1004	806	689	863	963	678	769	705	933	782	841	835	813.32	803	819	1.019	0.028	0.884993	0.999993	0.032	0.0411
	ENSMUSG00000097378	B230208H11Rik	lincRNA	1143	139	120	120	141	138	159	126	101	141	139	106	133	128	154	154	98	131.63	129	133	1.038	0.053	0.845756	0.999993	0.0595	0.0858
	ENSMUSG00000005501	Usp40	protein_coding	11871	1222	927	1148	1275	1391	1390	915	1243	1241	1071	1015	1204	1293	1348	1117	1203	1186.46	1109	1233	1.112	0.153	0.345566	0.999993	0.0226	0.0354
	ENSMUSG00000028300	C9orf72	protein_coding	4603	8907	4187	7134	8785	7187	9818	4852	7218	9049	4838	6305	8294	6679	9521	5922	6988	7199.43	6731	7481	1.111	0.152	0.492708	0.999993	0.0439	0.0363
	ENSMUSG00000097509	B230322F03Rik	antisense	1569	924	793	798	834	756	979	722	759	939	916	705	787	703	949	881	735	826.95	853	811	0.951	-0.073	0.702349	0.999993	0.032	0.0408
	ENSMUSG00000097119	B230354K17Rik	bidirectional_promoter_lncRNA	6136	531	451	520	486	618	528	388	517	539	521	460	459	574	512	474	500	504.92	507	504	0.995	-0.007	0.970051	0.999993	0.0339	0.0504
	ENSMUSG00000104195	B230377A18Rik	TEC	1364	250	181	266	295	159	222	147	251	254	209	235	279	148	215	179	243	220.27	233	213	0.914	-0.129	0.629272	0.999993	0.0603	0.0707
	ENSMUSG00000087660	B230398E01Rik	antisense	1958	184	175	226	259	253	247	158	214	187	202	200	245	235	240	193	207	213.51	196	224	1.141	0.19	0.429514	0.999993	0.047	0.0716
	ENSMUSG00000020074	Ccar1	protein_coding	10562	1802	1400	1961	1988	1986	2023	1651	1963	1831	1618	1733	1877	1846	1962	2015	1900	1847.66	1727	1920	1.111	0.152	0.307512	0.999993	0.0194	0.0314
	ENSMUSG00000048406	B330016D10Rik	pseudogene	1701	57	135	90	99	76	70	117	65	58	156	80	93	71	68	143	63	91.39	98	88	0.895	-0.16	0.67075	0.999993	0.1176	0.0974
	ENSMUSG00000061068	Mcpt4	protein_coding	1108	48	84	55	44	171	45	31	79	49	97	49	42	159	44	38	76	69.1	65	72	1.111	0.152	0.744196	0.999993	0.1798	0.1065
	ENSMUSG00000092558	Med20	protein_coding	7324	1139	835	1252	1331	1320	1225	994	1133	1157	965	1107	1257	1227	1188	1213	1097	1151.22	1076	1196	1.111	0.152	0.34279	0.999993	0.0221	0.0358
	ENSMUSG00000025402	Nab2	protein_coding	2941	944	768	2336	1939	1587	1330	693	1861	959	887	2065	1831	1475	1290	846	1802	1394.2	1304	1449	1.111	0.152	0.589153	0.999993	0.0697	0.0336
	ENSMUSG00000050211	Pla2g4e	protein_coding	6960	133	54	46	111	57	173	28	83	135	62	41	105	53	168	34	80	84.78	79	88	1.111	0.152	0.74864	0.999993	0.1891	0.0996
	ENSMUSG00000028494	Plin2	protein_coding	3512	49828	31086	45334	49668	44915	61176	35580	44499	50621	35921	40066	46892	41738	59327	43427	43078	45133.7	42203	46892	1.111	0.152	0.395154	0.999993	0.0285	0.0323
	ENSMUSG00000035835	Plppr3	protein_coding	4357	2569	1367	2801	3028	2792	2769	1410	2565	2610	1580	2476	2859	2595	2685	1721	2483	2375.96	2222	2469	1.111	0.152	0.463584	0.999993	0.0379	0.0307
	ENSMUSG00000043895	S1pr2	protein_coding	7971	129	94	221	235	125	147	98	213	131	109	195	222	116	143	120	206	155.17	145	161	1.111	0.152	0.630088	0.999993	0.0822	0.0807
	ENSMUSG00000049516	Spty2d1	protein_coding	6788	1786	1183	2698	2303	2394	2133	1440	2152	1814	1367	2384	2174	2225	2069	1758	2083	1984.28	1855	2062	1.111	0.152	0.414812	0.999993	0.0304	0.0311
	ENSMUSG00000033276	Stk36	protein_coding	6437	74	65	95	102	67	104	53	113	75	75	84	96	62	101	65	109	83.47	78	87	1.111	0.152	0.625746	0.999993	0.0746	0.1002
	ENSMUSG00000027259	Adal	protein_coding	5317	322	342	333	398	377	349	377	368	327	395	294	376	350	338	460	356	362.19	339	376	1.11	0.151	0.508262	0.999993	0.0436	0.0579
	ENSMUSG00000075232	Amd1	protein_coding	3544	1576	1065	2091	2206	1825	1859	1124	1763	1601	1231	1848	2083	1696	1803	1372	1707	1667.47	1560	1732	1.11	0.151	0.410251	0.999993	0.0293	0.0321
	ENSMUSG00000020715	Ern1	protein_coding	8173	682	400	921	911	859	806	394	748	693	462	814	860	798	782	481	724	701.75	656	729	1.11	0.151	0.527571	0.999993	0.0497	0.0438
	ENSMUSG00000059005	Hnrnpa3	protein_coding	5396	1438	1094	1488	1715	1680	1527	1033	1600	1461	1264	1315	1619	1561	1481	1261	1549	1438.88	1347	1494	1.11	0.15	0.344006	0.999993	0.0218	0.0333
	ENSMUSG00000026113	Inpp4a	protein_coding	10387	542	395	715	742	643	648	433	597	551	456	632	701	598	628	528	578	583.98	546	607	1.11	0.15	0.466341	0.999993	0.0363	0.0474
	ENSMUSG00000032688	Malt1	protein_coding	18040	698	641	1074	984	1008	963	580	963	709	741	949	929	937	934	708	932	854.84	800	888	1.11	0.151	0.425988	0.999993	0.0309	0.0403
	ENSMUSG00000048707	Tprn	protein_coding	2932	217	274	216	264	320	258	240	264	220	317	191	249	297	250	293	256	259.16	243	269	1.11	0.151	0.542007	0.999993	0.0509	0.0664
	ENSMUSG00000084960	B430010I23Rik	antisense	3270	527	463	677	600	715	614	460	509	535	535	598	566	664	595	561	493	568.66	556	576	1.036	0.05	0.800536	0.999993	0.034	0.0479
	ENSMUSG00000086432	B430119L08Rik	antisense	1994	470	508	372	493	679	467	650	383	477	587	329	465	631	453	793	371	513.34	464	543	1.169	0.225	0.410205	0.999993	0.0642	0.05
	ENSMUSG00000046415	B430212C06Rik	processed_transcript	3720	537	447	540	428	520	631	447	512	546	517	477	404	483	612	546	496	509.97	513	508	0.99	-0.014	0.945281	0.999993	0.0371	0.0502
	ENSMUSG00000097411	B430218F22Rik	antisense	1495	1421	1476	1447	1244	1246	1211	1289	1172	1444	1706	1279	1174	1158	1174	1573	1135	1330.33	1476	1243	0.842	-0.248	0.150947	0.999993	0.0265	0.0341
	ENSMUSG00000085211	B430219N15Rik	antisense	1173	2208	2119	2307	2109	2237	2417	2204	2216	2243	2449	2039	1991	2079	2344	2690	2145	2247.47	2244	2250	1.003	0.004	0.980851	0.999993	0.0242	0.0307
	ENSMUSG00000046572	Zfp518b	protein_coding	6882	243	213	269	268	301	298	223	267	247	246	238	253	280	289	272	258	260.39	244	270	1.11	0.151	0.499266	0.999993	0.0408	0.0662
	ENSMUSG00000025612	Bach1	protein_coding	6179	3471	977	4787	3824	3511	3757	2045	3523	3526	1129	4231	3610	3263	3643	2496	3411	3163.6	2962	3285	1.109	0.149	0.619284	0.999993	0.0799	0.0313
	ENSMUSG00000024989	Cep55	protein_coding	2905	47	64	92	63	96	67	76	72	48	74	81	59	89	65	93	70	72.39	68	75	1.109	0.149	0.642002	0.999993	0.0779	0.105
	ENSMUSG00000079177	Fam228a	protein_coding	3465	42	24	56	67	37	51	20	52	43	28	49	63	34	49	24	50	42.72	40	44	1.109	0.149	0.697428	0.999993	0.109	0.1231
	ENSMUSG00000050708	Ftl1	protein_coding	1340	44868	48643	55767	59857	56623	62093	46557	54904	45582	56208	49287	56511	52618	60216	56825	53151	53799.8	50359	55864	1.109	0.15	0.32914	0.999993	0.021	0.0314
	ENSMUSG00000041075	Fzd7	protein_coding	4532	856	502	1083	938	1163	876	568	973	870	580	957	886	1081	850	693	942	857.24	802	890	1.109	0.15	0.47982	0.999993	0.0388	0.0402
	ENSMUSG00000025190	Got1	protein_coding	2539	147	234	370	365	243	293	179	318	149	270	327	345	226	284	218	308	265.95	249	276	1.109	0.15	0.599086	0.999993	0.0688	0.0657
	ENSMUSG00000039210	Gpatch2	protein_coding	7684	796	555	981	815	929	1054	628	892	809	641	867	769	863	1022	767	864	825.24	772	857	1.109	0.15	0.434704	0.999993	0.0315	0.0409
	ENSMUSG00000025813	Homer2	protein_coding	12621	95	75	106	99	110	105	97	100	97	87	94	93	102	102	118	97	98.7	93	102	1.109	0.149	0.579557	0.999993	0.0546	0.0948
	ENSMUSG00000098557	Kctd12	protein_coding	6057	1726	2501	4071	3453	3699	1889	2830	3363	1753	2890	3598	3260	3437	1832	3454	3256	2935.05	2747	3048	1.109	0.15	0.539464	0.999993	0.0528	0.031
	ENSMUSG00000028678	Kif2c	protein_coding	4363	21	37	63	44	55	27	41	55	21	43	56	42	51	26	50	53	42.74	40	44	1.109	0.149	0.703417	0.999993	0.1132	0.1233
	ENSMUSG00000091993	B930036N10Rik	antisense	3544	46	61	86	74	60	73	71	47	47	70	76	70	56	71	87	45	65.22	64	66	1.017	0.024	0.941265	0.999993	0.0828	0.1086
	ENSMUSG00000111658	B930092H01Rik	lincRNA	2678	347	411	285	276	266	374	351	329	353	475	252	261	247	363	428	318	337.09	360	323	0.899	-0.153	0.569595	0.999993	0.0627	0.0597
	ENSMUSG00000023882	Zfp54	protein_coding	2832	35	96	50	80	66	66	83	51	36	111	44	76	61	64	101	49	67.78	64	70	1.109	0.15	0.704979	0.999993	0.1245	0.1074
	ENSMUSG00000069184	Zfp72	protein_coding	4157	34	81	43	45	55	50	85	63	35	94	38	42	51	48	104	61	59.12	56	61	1.109	0.15	0.714945	0.999993	0.1327	0.1122
	ENSMUSG00000054381	Zfp747	protein_coding	2824	124	141	283	249	259	135	153	211	126	163	250	235	241	131	187	204	192.09	180	200	1.109	0.15	0.618252	0.999993	0.0753	0.0745
	ENSMUSG00000053390	Zfp952	protein_coding	4368	326	278	308	323	348	359	345	323	331	321	272	305	323	348	421	313	329.36	308	342	1.109	0.15	0.508973	0.999993	0.0428	0.0602
	ENSMUSG00000031963	Bmper	protein_coding	4833	1008	1277	1315	1365	1127	1441	1355	1418	1024	1476	1162	1289	1047	1397	1654	1373	1302.73	1221	1352	1.108	0.147	0.426935	0.999993	0.03	0.0343
	ENSMUSG00000049502	Dtx3l	protein_coding	5725	1905	1477	2030	2290	2364	1766	1662	2006	1935	1707	1794	2162	2197	1713	2029	1942	1934.76	1812	2009	1.108	0.148	0.347827	0.999993	0.0218	0.0312
	ENSMUSG00000015656	Hspa8	protein_coding	4301	70429	56793	88226	89428	78729	77876	77221	72360	71550	65626	77974	84430	73160	75522	94251	70049	76570.3	71717	79482	1.108	0.148	0.349167	0.999993	0.0224	0.0295
	ENSMUSG00000036155	Mgat5	protein_coding	10291	1975	894	1921	1789	1961	2202	982	1967	2006	1033	1698	1689	1822	2135	1199	1904	1685.84	1579	1750	1.108	0.148	0.507043	0.999993	0.0439	0.032
	ENSMUSG00000031661	Nkd1	protein_coding	4558	4725	3047	4456	4404	4572	6175	2803	4972	4800	3521	3938	4158	4249	5988	3421	4813	4361.07	4086	4526	1.108	0.147	0.458529	0.999993	0.0351	0.0331
	ENSMUSG00000048439	Nupl2	protein_coding	3768	191	187	201	264	208	230	148	245	194	216	178	249	193	223	181	237	208.9	196	217	1.108	0.147	0.553963	0.999993	0.0505	0.0722
	ENSMUSG00000044134	Pheta1	protein_coding	2412	603	516	884	867	792	759	559	726	613	596	781	819	736	736	682	703	708.23	663	735	1.108	0.148	0.44128	0.999993	0.0314	0.0436
	ENSMUSG00000025602	Zfp202	protein_coding	3877	76	81	64	84	107	88	61	82	77	94	57	79	99	85	74	79	80.66	76	83	1.108	0.148	0.623729	0.999993	0.0682	0.1014
	ENSMUSG00000059975	Zfp74	protein_coding	5628	263	287	291	316	314	317	348	268	267	332	257	298	292	307	425	259	304.72	285	316	1.108	0.148	0.540072	0.999993	0.049	0.0622
	ENSMUSG00000049658	Bdp1	protein_coding	11005	723	441	1073	890	936	765	597	895	735	510	948	840	870	742	729	866	779.93	731	809	1.107	0.146	0.49202	0.999993	0.0392	0.0419
	ENSMUSG00000056737	Capg	protein_coding	2529	752	1187	1597	1501	1372	1243	943	1542	764	1372	1411	1417	1275	1205	1151	1493	1261.03	1182	1308	1.107	0.146	0.47148	0.999993	0.036	0.0347
	ENSMUSG00000020227	Irak3	protein_coding	3676	872	742	1023	1143	1067	1083	710	927	886	857	904	1079	992	1050	867	897	941.54	882	977	1.107	0.147	0.396081	0.999993	0.0257	0.0387
	ENSMUSG00000018362	Kpna2	protein_coding	2873	1226	987	1577	1570	1411	1452	1050	1543	1246	1141	1394	1482	1311	1408	1282	1494	1344.58	1260	1395	1.107	0.147	0.350964	0.999993	0.0214	0.034
	ENSMUSG00000037169	Mycn	protein_coding	3295	24	53	129	93	82	34	95	59	24	61	114	88	76	33	116	57	71.21	66	74	1.107	0.146	0.749366	0.999993	0.1736	0.1055
	ENSMUSG00000036564	Ndrg4	protein_coding	4893	106	103	166	178	169	102	78	175	108	119	147	168	157	99	95	169	132.76	125	138	1.107	0.147	0.621794	0.999993	0.0715	0.0854
	ENSMUSG00000022146	Osmr	protein_coding	12113	4478	1582	4837	5497	4378	4619	1614	4075	4549	1828	4275	5190	4068	4479	1970	3945	3788.07	3551	3930	1.107	0.147	0.623768	0.999993	0.0794	0.0322
	ENSMUSG00000026589	Sec16b	protein_coding	5410	855	456	765	664	1009	830	584	766	869	527	676	627	938	805	713	742	736.93	691	765	1.107	0.147	0.496167	0.999993	0.0403	0.0429
	ENSMUSG00000027879	Sec22b	protein_coding	3976	5412	4037	4650	5533	5063	6291	4381	5117	5498	4665	4110	5224	4705	6101	5347	4954	5075.37	4758	5266	1.107	0.147	0.400625	0.999993	0.0269	0.0341
	ENSMUSG00000081219	Bambi-ps1	processed_pseudogene	592	25	124	49	64	71	21	91	49	25	143	43	60	66	20	111	47	64.66	70	61	0.865	-0.209	0.6901	0.999993	0.2348	0.1092
	ENSMUSG00000063652	Slc22a21	protein_coding	3645	66	88	97	136	74	89	75	97	67	102	86	128	69	86	92	94	90.42	85	94	1.107	0.147	0.633438	0.999993	0.0732	0.0976
	ENSMUSG00000040033	Stat2	protein_coding	5926	2067	672	2361	2540	2419	1903	885	1641	2100	777	2087	2398	2248	1845	1080	1589	1765.41	1655	1832	1.107	0.147	0.617808	0.999993	0.077	0.0317
	ENSMUSG00000040943	Tet2	protein_coding	16870	455	338	693	517	693	459	443	608	462	391	612	488	644	445	541	589	521.47	488	541	1.107	0.147	0.510169	0.999993	0.0425	0.0497
	ENSMUSG00000002603	Tgfb1	protein_coding	5042	2034	1887	4325	4218	2978	2608	1731	3614	2066	2180	3822	3982	2767	2529	2113	3499	2869.93	2689	2978	1.107	0.147	0.543867	0.999993	0.0518	0.0309
	ENSMUSG00000021266	Wars	protein_coding	3447	3330	2584	3723	4561	4178	3528	2432	3356	3383	2986	3290	4306	3882	3421	2968	3249	3435.8	3220	3565	1.107	0.147	0.399674	0.999993	0.027	0.0316
	ENSMUSG00000049657	Zbtb5	protein_coding	5606	567	561	532	574	773	617	574	585	576	648	470	542	718	598	701	566	602.49	565	625	1.107	0.147	0.479597	0.999993	0.0368	0.0467
	ENSMUSG00000041936	Agrn	protein_coding	9285	1517	1448	3005	2804	2840	1639	1254	2493	1541	1673	2656	2647	2639	1589	1531	2413	2086.25	1957	2164	1.106	0.145	0.533959	0.999993	0.0481	0.0309
	ENSMUSG00000000320	Alox12	protein_coding	4085	25	44	116	84	67	51	48	84	25	51	103	79	62	49	59	81	63.71	60	66	1.106	0.146	0.714858	0.999993	0.1269	0.1092
	ENSMUSG00000030707	Coro1a	protein_coding	2783	279	430	588	621	593	408	232	598	283	497	520	586	551	396	283	579	461.88	433	479	1.106	0.145	0.604079	0.999993	0.0681	0.0523
	ENSMUSG00000033319	Fem1c	protein_coding	5726	624	668	1050	920	992	713	656	1055	634	772	928	869	922	691	801	1021	829.71	778	861	1.106	0.146	0.46788	0.999993	0.0348	0.0408
	ENSMUSG00000113786	Gm49384	protein_coding	945	80	68	83	102	93	90	59	90	81	79	73	96	86	87	72	87	82.79	78	86	1.106	0.145	0.607842	0.999993	0.0596	0.1004
	ENSMUSG00000085218	BB218582	processed_transcript	1311	78	65	89	83	89	91	70	62	79	75	79	78	83	88	85	60	78.47	78	79	1.016	0.022	0.938886	0.999993	0.063	0.1023
	ENSMUSG00000036560	Lgi4	protein_coding	4584	118	134	181	175	193	108	121	211	120	155	160	165	179	105	148	204	154.49	145	160	1.106	0.146	0.608451	0.999993	0.0657	0.0809
	ENSMUSG00000025245	Lztfl1	protein_coding	11152	632	673	710	818	779	761	642	781	642	778	627	772	724	738	784	756	727.63	682	755	1.106	0.146	0.429859	0.999993	0.0291	0.0431
	ENSMUSG00000026021	Sumo1	protein_coding	2076	1892	2112	2098	2455	2328	2404	2076	2179	1922	2440	1854	2318	2163	2331	2534	2109	2209.06	2072	2291	1.106	0.145	0.377359	0.999993	0.0237	0.0308
	ENSMUSG00000034442	Trmt5	protein_coding	2139	401	340	396	440	411	465	397	401	407	393	350	415	382	451	485	388	408.91	383	424	1.106	0.146	0.495549	0.999993	0.0383	0.0551
	ENSMUSG00000039646	Vasn	protein_coding	3007	7707	4118	6938	8666	6784	9174	3880	6591	7830	4758	6132	8182	6304	8897	4736	6381	6652.33	6240	6900	1.106	0.145	0.52043	0.999993	0.0453	0.0359
	ENSMUSG00000048921	Zfp689	protein_coding	3621	77	73	113	100	111	89	86	99	78	84	100	94	103	86	105	96	93.39	87	97	1.106	0.145	0.59845	0.999993	0.0571	0.0965
	ENSMUSG00000035697	Arhgap45	protein_coding	4478	137	206	329	252	331	184	215	253	139	238	291	238	308	178	262	245	237.41	223	246	1.105	0.144	0.612126	0.999993	0.068	0.0687
	ENSMUSG00000028919	Arhgef19	protein_coding	4242	65	24	54	47	38	86	22	73	66	28	48	44	35	83	27	71	50.26	47	52	1.105	0.144	0.731472	0.999993	0.1375	0.1174
	ENSMUSG00000047044	D030056L22Rik	protein_coding	1677	273	222	282	326	317	297	219	294	277	257	249	308	295	288	267	285	278.17	261	289	1.105	0.145	0.513045	0.999993	0.0401	0.0645
	ENSMUSG00000027459	Fam110a	protein_coding	2207	164	213	353	438	240	184	205	279	167	246	312	414	223	178	250	270	257.5	242	267	1.105	0.144	0.634068	0.999993	0.0779	0.0665
	ENSMUSG00000030207	Fam234b	protein_coding	6912	777	504	721	793	793	857	487	815	789	582	637	749	737	831	594	789	713.63	669	740	1.105	0.144	0.469115	0.999993	0.0341	0.0435
	ENSMUSG00000097022	BC001981	antisense	1545	209	372	292	268	268	322	338	274	212	430	258	253	249	312	413	265	299.05	300	298	0.995	-0.008	0.978094	0.999993	0.0667	0.0627
	ENSMUSG00000060149	BC002059	lincRNA	2091	72	118	88	115	109	85	97	78	73	136	78	109	101	82	118	76	96.68	96	97	1.018	0.025	0.935543	0.999993	0.0772	0.0955
	ENSMUSG00000015027	Galns	protein_coding	2650	1384	1109	1406	1562	1355	1829	999	1557	1406	1281	1243	1475	1259	1774	1219	1507	1395.54	1310	1447	1.105	0.144	0.399507	0.999993	0.0252	0.0336
	ENSMUSG00000005410	Mcm5	protein_coding	3993	257	240	503	428	383	351	291	369	261	277	445	404	356	340	355	357	349.47	328	362	1.105	0.144	0.550823	0.999993	0.0493	0.0588
	ENSMUSG00000061859	Patj	protein_coding	13162	55	48	52	67	72	41	51	59	56	55	46	63	67	40	62	57	55.82	52	58	1.105	0.144	0.652962	0.999993	0.0731	0.1139
	ENSMUSG00000033760	Rbm4b	protein_coding	9979	479	331	649	637	631	473	398	543	487	382	574	601	586	459	486	526	512.57	481	532	1.105	0.144	0.503888	0.999993	0.0393	0.0501
	ENSMUSG00000033985	Tesk2	protein_coding	4272	641	534	651	655	700	795	577	674	651	617	575	618	650	771	704	652	655.02	614	679	1.105	0.145	0.450242	0.999993	0.0312	0.0451
	ENSMUSG00000063388	BC023105	processed_pseudogene	1216	1067	58	929	1028	1390	1020	93	907	1084	67	821	971	1292	989	114	878	776.87	657	849	1.291	0.368	0.559375	0.999993	0.3489	0.0419
	ENSMUSG00000030579	Tyrobp	protein_coding	667	142	411	351	290	359	378	309	371	144	475	310	274	334	367	377	359	329.96	310	342	1.105	0.144	0.641443	0.999993	0.0822	0.0602
	ENSMUSG00000022708	Zbtb20	protein_coding	30730	5356	3370	5329	5028	6241	5488	3296	6180	5441	3894	4710	4747	5800	5322	4023	5983	4989.92	4682	5175	1.105	0.145	0.441602	0.999993	0.0313	0.034
	ENSMUSG00000085185	BC028777	antisense	1051	121	86	117	153	119	140	131	123	123	99	103	144	111	136	160	119	124.43	108	134	1.232	0.301	0.264626	0.999993	0.056	0.0875
	ENSMUSG00000085795	Zfp703	protein_coding	3392	8069	2824	11841	9317	10320	9521	3874	8300	8197	3263	10465	8796	9590	9233	4728	8035	7788.57	7308	8076	1.105	0.144	0.633716	0.999993	0.0815	0.0367
	ENSMUSG00000017697	Ada	protein_coding	2002	80	93	248	219	181	120	63	189	81	107	219	207	168	116	77	183	144.89	136	150	1.104	0.143	0.702015	0.999993	0.1178	0.0827
	ENSMUSG00000006589	Aprt	protein_coding	1615	126	266	353	344	243	225	222	346	128	307	312	325	226	218	271	335	265.26	249	275	1.104	0.142	0.638474	0.999993	0.078	0.0658
	ENSMUSG00000056124	B4galt6	protein_coding	5808	143	169	214	180	208	144	184	256	145	195	189	170	193	140	225	248	188.12	176	195	1.104	0.143	0.602254	0.999993	0.0618	0.0752
	ENSMUSG00000087221	BC037032	processed_transcript	7125	1614	1210	1574	1273	1469	1655	1416	1567	1640	1398	1391	1202	1365	1605	1728	1517	1480.77	1476	1483	1.005	0.007	0.968958	0.999993	0.0249	0.033
	ENSMUSG00000103309	BC037039	antisense	2205	2033	1026	2293	2345	2231	1925	1053	2234	2065	1186	2027	2214	2073	1867	1285	2163	1859.91	1759	1920	1.092	0.126	0.55878	0.999993	0.0412	0.0314
	ENSMUSG00000051223	Bzw1	protein_coding	4033	7806	6532	8496	9492	9436	9286	6163	8295	7930	7548	7509	8961	8769	9005	7522	8030	8159.32	7662	8457	1.104	0.143	0.391939	0.999993	0.0246	0.0369
	ENSMUSG00000029403	Cdkl2	protein_coding	6064	1200	908	1058	1073	1379	1240	1023	1186	1219	1049	935	1013	1281	1203	1249	1148	1137.14	1068	1179	1.104	0.143	0.401055	0.999993	0.0249	0.036
	ENSMUSG00000110755	BC049987	lincRNA	1454	74	42	57	73	93	107	69	74	75	49	50	69	86	104	84	72	73.63	58	83	1.429	0.515	0.103686	0.999993	0.073	0.1044
	ENSMUSG00000092564	BC051226	bidirectional_promoter_lncRNA	1117	287	486	243	274	350	275	455	264	292	562	215	259	325	267	555	256	341.18	356	332	0.934	-0.099	0.766869	0.999993	0.0979	0.0594
	ENSMUSG00000024542	Cep192	protein_coding	12484	602	468	804	634	793	700	500	830	612	541	711	599	737	679	610	803	661.38	621	686	1.104	0.142	0.480951	0.999993	0.0349	0.0449
	ENSMUSG00000023272	Creld2	protein_coding	1366	579	667	831	886	828	732	674	737	588	771	734	836	769	710	823	713	743.16	698	770	1.104	0.143	0.452418	0.999993	0.0309	0.0427
	ENSMUSG00000097211	BC065403	antisense	1867	103	102	108	130	95	88	131	82	105	118	95	123	88	85	160	79	106.7	106	107	1.009	0.013	0.966234	0.999993	0.0751	0.0924
	ENSMUSG00000026832	Cytip	protein_coding	6744	109	140	171	210	242	90	72	186	111	162	151	198	225	87	88	180	150.25	141	156	1.104	0.143	0.680433	0.999993	0.1013	0.0817
	ENSMUSG00000115783	Bc1	lincRNA	168	78	1021	229	384	134	470	918	181	79	1180	202	363	125	456	1120	175	462.49	487	448	0.919	-0.122	0.856517	0.999993	0.409	0.0524
	ENSMUSG00000045231	BC106179	processed_transcript	4145	37	37	75	73	60	31	40	74	38	43	66	69	56	30	49	72	52.73	49	55	1.123	0.167	0.649113	0.999993	0.102	0.1158
	ENSMUSG00000070476	Fam217b	protein_coding	4559	1008	597	929	984	1042	1060	611	1026	1024	690	821	929	968	1028	746	993	899.9	845	933	1.104	0.143	0.461399	0.999993	0.0325	0.0394
	ENSMUSG00000069899	Gm12166	protein_coding	968	52	50	38	52	70	40	41	63	53	58	34	49	65	39	50	61	51.02	48	53	1.104	0.143	0.675455	0.999993	0.084	0.1171
	ENSMUSG00000035929	H2-Q4	protein_coding	2596	15718	11183	16918	22059	18061	17337	9619	14957	15968	12922	14952	20826	16784	16813	11740	14479	15560.6	14614	16128	1.104	0.142	0.470384	0.999993	0.0346	0.0372
	ENSMUSG00000015501	Hivep2	protein_coding	13720	2636	1349	2812	2685	2977	2890	1340	2719	2678	1559	2485	2535	2766	2803	1636	2632	2386.71	2241	2474	1.104	0.143	0.507532	0.999993	0.0412	0.0307
	ENSMUSG00000037465	Klf10	protein_coding	4179	1635	943	3804	3339	2009	2385	1122	2632	1661	1090	3362	3152	1867	2313	1369	2548	2170.28	2038	2250	1.104	0.143	0.642032	0.999993	0.0838	0.0308
	ENSMUSG00000090958	Lrrc32	protein_coding	4688	1924	846	7814	6586	3378	2737	1083	4932	1955	978	6906	6218	3139	2654	1322	4775	3493.22	3280	3622	1.104	0.143	0.770787	0.999993	0.2151	0.0317
	ENSMUSG00000031578	Mak16	protein_coding	2239	720	544	856	794	797	940	623	759	731	629	757	750	741	912	760	735	751.7	706	780	1.104	0.143	0.445763	0.999993	0.0301	0.0425
	ENSMUSG00000000631	Myo18a	protein_coding	16037	3665	1971	4500	4172	4245	3846	2167	4231	3723	2278	3977	3939	3945	3730	2645	4096	3541.51	3326	3671	1.104	0.142	0.50019	0.999993	0.0395	0.0318
	ENSMUSG00000017491	Rarb	protein_coding	5265	373	258	452	406	402	452	273	468	379	298	399	383	374	438	333	453	382.25	359	396	1.104	0.143	0.527101	0.999993	0.0428	0.0566
	ENSMUSG00000054404	Slfn5	protein_coding	6326	3512	5024	9459	8904	7607	3983	4428	8145	3568	5805	8360	8406	7069	3863	5405	7885	6295.06	5911	6526	1.104	0.143	0.602766	0.999993	0.0669	0.0356
	ENSMUSG00000037239	Spred3	protein_coding	6218	148	151	190	217	145	245	126	181	150	174	168	205	135	238	154	175	174.87	164	181	1.104	0.143	0.600129	0.999993	0.0606	0.0773
	ENSMUSG00000023951	Vegfa	protein_coding	4285	28128	7790	21066	23922	22764	29095	9650	20333	28576	9002	18618	22585	21154	28216	11778	19684	19951.5	18732	20683	1.104	0.143	0.641282	0.999993	0.0841	0.0364
	ENSMUSG00000049755	Zfp672	protein_coding	6674	597	494	655	707	628	835	493	588	607	571	579	667	584	810	602	569	623.5	586	646	1.104	0.143	0.479874	0.999993	0.035	0.0461
	ENSMUSG00000030469	Zfp719	protein_coding	4706	131	117	145	218	133	129	119	134	133	135	128	206	124	125	145	130	140.74	132	146	1.104	0.143	0.602508	0.999993	0.0604	0.0837
	ENSMUSG00000022089	Bin3	protein_coding	2187	532	527	583	663	681	594	486	652	540	609	515	626	633	576	593	631	590.48	555	612	1.103	0.142	0.462874	0.999993	0.0315	0.0471
	ENSMUSG00000014226	Cacybp	protein_coding	2390	1663	1748	1850	2037	1866	1920	2102	1796	1689	2020	1635	1923	1734	1862	2566	1739	1895.96	1781	1965	1.103	0.141	0.421575	0.999993	0.027	0.0313
	ENSMUSG00000004951	Hspb1	protein_coding	1031	9336	12252	11835	14836	7298	10387	19313	8557	9485	14158	10460	14007	6782	10073	23572	8284	12102.4	11368	12544	1.103	0.142	0.654625	0.999993	0.0899	0.0375
	ENSMUSG00000040865	Ino80d	protein_coding	17713	560	477	829	834	850	629	455	685	569	551	733	787	790	610	555	663	657.31	618	681	1.103	0.141	0.500887	0.999993	0.0377	0.045
	ENSMUSG00000025347	Mettl7b	protein_coding	1230	634	572	532	660	640	828	490	662	644	661	470	623	595	803	598	641	629.37	592	652	1.103	0.141	0.50101	0.999993	0.0375	0.0459
	ENSMUSG00000041801	Phlda3	protein_coding	1559	38538	20522	30667	35163	44111	40189	20391	28183	39151	23714	27103	33198	40991	38974	24888	27283	31912.8	29989	33067	1.103	0.141	0.50787	0.999993	0.0404	0.0342
	ENSMUSG00000041815	Poldip3	protein_coding	5681	3457	2068	4123	4024	3611	3857	2025	4314	3512	2390	3644	3799	3356	3740	2472	4176	3386.06	3182	3509	1.103	0.141	0.491368	0.999993	0.0372	0.0316
	ENSMUSG00000032058	Ppp2r1b	protein_coding	6449	15045	12787	15973	15473	19378	16584	13601	16424	15284	14776	14117	14608	18007	16083	16601	15900	15671.9	14726	16240	1.103	0.141	0.390267	0.999993	0.0241	0.0372
	ENSMUSG00000033799	Tasor2	protein_coding	12454	603	487	653	686	690	635	556	660	613	563	577	648	641	616	679	639	621.83	584	645	1.103	0.141	0.452089	0.999993	0.03	0.0461
	ENSMUSG00000024180	Tmem8	protein_coding	4359	159	138	179	177	187	186	136	200	162	159	158	167	174	180	166	194	170.01	160	176	1.103	0.142	0.566253	0.999993	0.0486	0.0781
	ENSMUSG00000057596	Trim30d	protein_coding	3758	106	90	193	168	193	109	89	156	108	104	171	159	179	106	109	151	135.7	128	141	1.103	0.141	0.636014	0.999993	0.0721	0.0847
	ENSMUSG00000041231	Ublcp1	protein_coding	2542	402	664	454	691	431	807	540	416	408	767	401	652	401	783	659	403	559.28	525	580	1.103	0.142	0.620636	0.999993	0.0712	0.0483
	ENSMUSG00000098022	Zfp82	protein_coding	6041	53	51	59	51	71	66	59	55	54	59	52	48	66	64	72	53	58.54	55	61	1.103	0.141	0.648342	0.999993	0.0684	0.1123
	ENSMUSG00000019986	Ahi1	protein_coding	7040	158	134	208	238	229	169	106	192	161	155	184	225	213	164	129	186	176.98	167	183	1.102	0.141	0.602274	0.999993	0.0595	0.0769
	ENSMUSG00000017418	Arl5b	protein_coding	10428	1375	801	2284	1946	1957	1375	952	1884	1397	926	2019	1837	1819	1333	1162	1824	1539.51	1447	1595	1.102	0.14	0.549031	0.999993	0.0482	0.0327
	ENSMUSG00000026553	Copa	protein_coding	9427	12360	8445	13365	11603	14388	14037	9715	13304	12557	9758	11812	10954	13370	13613	11858	12879	12100.2	11376	12535	1.102	0.14	0.417505	0.999993	0.0265	0.0375
	ENSMUSG00000052783	Grk4	protein_coding	4829	34	49	45	53	57	41	38	52	35	57	40	50	53	40	46	50	46.3	44	48	1.102	0.14	0.674462	0.999993	0.078	0.1205
	ENSMUSG00000001056	Nhp2	protein_coding	1146	1740	1778	1627	1942	1846	2216	1826	1786	1768	2055	1438	1833	1715	2149	2229	1729	1864.47	1754	1931	1.102	0.14	0.417876	0.999993	0.0259	0.0314
	ENSMUSG00000006818	Sod2	protein_coding	10008	14123	8904	13373	14432	14062	16524	10506	11822	14348	10289	11819	13625	13067	16025	12823	11445	12930	12152	13397	1.102	0.141	0.440073	0.999993	0.0296	0.0375
	ENSMUSG00000054321	Taf4b	protein_coding	5149	313	182	589	572	405	464	169	366	318	210	521	540	376	450	206	354	371.97	350	385	1.102	0.14	0.665969	0.999993	0.091	0.0572
	ENSMUSG00000029097	Trmt44	protein_coding	5154	141	96	166	162	192	175	96	122	143	111	147	153	178	170	117	118	142.15	134	147	1.102	0.14	0.610082	0.999993	0.0603	0.0833
	ENSMUSG00000022016	Akap11	protein_coding	11015	1984	1234	2045	1972	2122	2131	1365	2130	2016	1426	1807	1862	1972	2067	1666	2062	1859.65	1750	1926	1.101	0.138	0.404829	0.999993	0.024	0.0314
	ENSMUSG00000037999	Arap2	protein_coding	12451	1660	1178	2137	1633	2218	1951	1232	2126	1686	1361	1889	1542	2061	1892	1504	2058	1749.12	1645	1811	1.101	0.138	0.438975	0.999993	0.028	0.0317
	ENSMUSG00000051853	Arf3	protein_coding	4824	7961	5816	7950	8574	8261	9235	6140	8099	8088	6721	7026	8095	7677	8956	7494	7840	7737.03	7278	8012	1.101	0.139	0.411583	0.999993	0.0253	0.0367
	ENSMUSG00000025235	Bbs4	protein_coding	6039	326	241	280	326	310	373	257	311	331	278	247	308	288	362	314	301	303.68	285	315	1.101	0.139	0.539779	0.999993	0.0424	0.0623
	ENSMUSG00000070372	Capza1	protein_coding	3781	2255	1918	2692	2730	2604	2485	2122	2723	2291	2216	2379	2577	2420	2410	2590	2636	2439.94	2295	2527	1.101	0.138	0.366228	0.999993	0.0205	0.0307
	ENSMUSG00000074218	Cox7a1	protein_coding	535	206	261	252	237	260	269	348	203	209	302	223	224	242	261	425	197	260.14	245	270	1.101	0.139	0.625489	0.999993	0.0687	0.0663
	ENSMUSG00000099757	BE692007	processed_transcript	5236	21	79	52	85	76	50	90	63	21	91	46	80	71	48	110	61	66.1	53	74	1.403	0.489	0.246412	0.999993	0.1393	0.1083
	ENSMUSG00000030670	Cyp2r1	protein_coding	2115	82	76	67	57	93	114	76	81	83	88	59	54	86	111	93	78	81.54	77	84	1.101	0.138	0.66671	0.999993	0.0798	0.101
	ENSMUSG00000028974	Dffa	protein_coding	3540	541	526	537	662	583	704	498	555	550	608	475	625	542	683	608	537	578.33	544	599	1.101	0.139	0.491236	0.999993	0.0349	0.0476
	ENSMUSG00000078193	Gm2000	protein_coding	445	151	231	211	254	205	206	221	220	153	267	186	240	190	200	270	213	214.95	202	223	1.101	0.139	0.604083	0.999993	0.0592	0.0715
	ENSMUSG00000047246	H2bc6	protein_coding	4446	942	1113	803	1096	1250	1166	883	1041	957	1286	710	1035	1162	1131	1078	1008	1045.67	984	1083	1.101	0.138	0.48308	0.999993	0.0338	0.0371
	ENSMUSG00000079560	Hoxa3	protein_coding	6014	140	135	316	259	277	154	156	227	142	156	279	245	257	149	190	220	204.87	192	212	1.101	0.139	0.639572	0.999993	0.0739	0.0727
	ENSMUSG00000073700	Klhl21	protein_coding	3986	1486	884	2087	1783	1910	1534	1125	1769	1510	1021	1844	1683	1775	1488	1373	1713	1550.89	1458	1606	1.101	0.139	0.469944	0.999993	0.0323	0.0326
	ENSMUSG00000037523	Mavs	protein_coding	3345	2502	1546	2526	2711	2578	2954	1638	2290	2542	1786	2232	2559	2396	2865	1999	2217	2324.59	2187	2407	1.101	0.138	0.439637	0.999993	0.0282	0.0307
	ENSMUSG00000039585	Myo9a	protein_coding	13034	1086	646	1240	1167	1232	1099	658	1334	1103	746	1096	1102	1145	1066	803	1291	1044.07	982	1081	1.101	0.139	0.489104	0.999993	0.0352	0.0372
	ENSMUSG00000027513	Pck1	protein_coding	3429	59909	61613	61380	52460	105327	51979	74618	54623	60863	71195	54247	49528	97877	50408	91074	52879	66008.9	62102	68353	1.101	0.138	0.557368	0.999993	0.0497	0.0303
	ENSMUSG00000024901	Peli3	protein_coding	4720	289	240	257	303	347	284	272	256	294	277	227	286	322	275	332	248	282.73	266	293	1.101	0.138	0.550927	0.999993	0.0445	0.0641
	ENSMUSG00000028680	Plk3	protein_coding	2531	982	716	2604	2244	1632	1253	863	1723	998	827	2301	2119	1517	1215	1053	1668	1462.25	1375	1514	1.101	0.138	0.636199	0.999993	0.0757	0.0331
	ENSMUSG00000013236	Ptprs	protein_coding	14990	4190	2315	3671	3816	4099	4879	1956	4278	4257	2675	3244	3603	3809	4732	2387	4141	3606.03	3392	3734	1.101	0.139	0.529623	0.999993	0.0433	0.0319
	ENSMUSG00000025340	Rabgef1	protein_coding	4168	3054	1381	3318	3232	2824	3453	1746	2943	3103	1596	2932	3051	2624	3349	2131	2849	2704.39	2544	2801	1.101	0.139	0.530301	0.999993	0.0433	0.0308
	ENSMUSG00000011837	Snapc2	protein_coding	1769	632	622	615	765	764	776	559	647	642	719	544	722	710	753	682	626	674.71	635	699	1.101	0.139	0.470795	0.999993	0.0318	0.0445
	ENSMUSG00000001630	Stk38l	protein_coding	4880	1851	954	1538	1872	1533	2250	867	1588	1880	1102	1359	1767	1425	2182	1058	1537	1538.94	1447	1594	1.101	0.139	0.539108	0.999993	0.0453	0.0327
	ENSMUSG00000004127	Trmt10a	protein_coding	7976	238	234	304	261	304	276	271	316	242	270	269	246	282	268	331	306	276.76	260	287	1.101	0.138	0.545103	0.999993	0.043	0.0647
	ENSMUSG00000037376	Trmt6	protein_coding	5384	702	553	630	730	753	740	646	629	713	639	557	689	700	718	788	609	676.62	636	701	1.101	0.139	0.473314	0.999993	0.0321	0.0445
	ENSMUSG00000033685	Ucp2	protein_coding	6989	5073	6249	7326	6780	6873	8050	5648	7324	5154	7221	6475	6401	6387	7807	6894	7090	6678.46	6283	6916	1.101	0.138	0.435183	0.999993	0.028	0.0359
	ENSMUSG00000074682	Zcchc3	protein_coding	3073	24	51	55	81	60	34	28	43	24	59	49	76	56	33	34	42	46.62	44	48	1.101	0.138	0.729301	0.999993	0.1216	0.1202
	ENSMUSG00000066440	Zfyve26	protein_coding	18957	1284	712	1431	1234	1447	1532	777	1325	1304	823	1265	1165	1345	1486	948	1283	1202.29	1131	1245	1.101	0.139	0.482956	0.999993	0.0343	0.0353
	ENSMUSG00000038774	Ascc3	protein_coding	16685	739	564	832	843	879	820	607	798	751	652	735	796	817	795	741	773	757.39	713	784	1.1	0.138	0.442214	0.999993	0.0275	0.0424
	ENSMUSG00000031883	Car7	protein_coding	3637	84	149	212	230	193	92	89	228	85	172	187	217	179	89	109	221	157.49	148	163	1.1	0.138	0.699874	0.999993	0.1075	0.0803
	ENSMUSG00000025804	Ccr1	protein_coding	2833	23	65	47	37	58	52	52	55	23	75	42	35	54	50	63	53	49.5	47	51	1.1	0.138	0.722984	0.999993	0.1146	0.1183
	ENSMUSG00000026798	Coq4	protein_coding	3399	452	365	493	499	587	473	443	413	459	422	436	471	545	459	541	400	466.56	439	483	1.1	0.138	0.506843	0.999993	0.0365	0.0521
	ENSMUSG00000002297	Dbf4	protein_coding	8728	114	121	193	196	171	114	144	157	116	140	171	185	159	111	176	152	151.06	142	157	1.1	0.137	0.621488	0.999993	0.0621	0.0816
	ENSMUSG00000051314	Ffar2	protein_coding	2790	8875	5317	8429	8451	10573	9870	5532	7573	9016	6144	7450	7979	9825	9572	6752	7331	8008.55	7537	8292	1.1	0.138	0.480358	0.999993	0.0339	0.0368
	ENSMUSG00000027947	Il6ra	protein_coding	8642	1230	1772	1495	1308	1709	1269	2161	1832	1250	2048	1321	1235	1588	1231	2638	1774	1635.4	1540	1693	1.1	0.137	0.579336	0.999993	0.0539	0.0322
	ENSMUSG00000034110	Kctd7	protein_coding	4368	238	191	239	217	283	277	177	291	242	221	211	205	263	269	216	282	238.49	225	247	1.1	0.137	0.567051	0.999993	0.0471	0.0686
	ENSMUSG00000078813	Leng1	protein_coding	2222	1171	883	1472	1511	1232	1499	975	1261	1190	1020	1301	1427	1145	1454	1190	1221	1243.35	1170	1287	1.1	0.137	0.412983	0.999993	0.0242	0.0349
	ENSMUSG00000043501	Lgals2	protein_coding	592	133	102	133	150	148	158	64	173	135	118	118	142	138	153	78	167	131.06	124	136	1.1	0.138	0.636293	0.999993	0.068	0.0858
	ENSMUSG00000030739	Myh14	protein_coding	7273	1836	914	1286	1704	1357	2102	943	1423	1865	1056	1137	1609	1261	2038	1151	1378	1436.84	1353	1487	1.1	0.137	0.540869	0.999993	0.0442	0.0333
	ENSMUSG00000021671	Poc5	protein_coding	6251	527	402	535	559	592	599	404	567	535	465	473	528	550	581	493	549	521.69	491	540	1.1	0.138	0.481099	0.999993	0.0324	0.0497
	ENSMUSG00000032834	Pwp2	protein_coding	3872	955	551	1134	1057	1041	1182	583	995	970	637	1002	998	967	1146	712	963	924.44	870	957	1.1	0.138	0.50995	0.999993	0.0382	0.039
	ENSMUSG00000001948	Spa17	protein_coding	1061	43	88	94	89	64	88	99	72	44	102	83	84	59	85	121	70	80.98	76	84	1.1	0.137	0.694864	0.999993	0.097	0.1013
	ENSMUSG00000075327	Zbtb2	protein_coding	7374	466	425	951	829	738	460	528	776	473	491	840	783	686	446	644	751	639.4	601	662	1.1	0.137	0.583921	0.999993	0.0543	0.0456
	ENSMUSG00000052676	Zmat1	protein_coding	5391	146	205	145	148	216	143	194	232	148	237	128	140	201	139	237	225	181.73	171	188	1.1	0.138	0.647547	0.999993	0.0759	0.0762
	ENSMUSG00000036315	Znrd1	protein_coding	819	271	294	372	423	354	293	308	354	275	340	329	399	329	284	376	343	334.36	315	346	1.1	0.138	0.54341	0.999993	0.043	0.0599
	ENSMUSG00000036887	C1qa	protein_coding	1040	694	1699	1199	1120	1265	1337	1571	1423	705	1963	1060	1057	1176	1297	1917	1378	1319.06	1243	1365	1.099	0.136	0.616923	0.999993	0.0649	0.0342
	ENSMUSG00000086158	Ccpg1os	protein_coding	2404	149	188	147	156	194	183	194	176	151	217	130	147	180	177	237	170	176.34	166	182	1.099	0.136	0.625839	0.999993	0.0635	0.0771
	ENSMUSG00000038119	Cdon	protein_coding	7715	6181	1604	5109	5042	5795	5855	1606	5570	6279	1853	4515	4760	5385	5678	1960	5392	4477.98	4216	4635	1.099	0.137	0.690477	0.999993	0.1051	0.0332
	ENSMUSG00000024621	Csf1r	protein_coding	5774	1382	1640	2610	1989	2325	2030	1525	2479	1404	1895	2307	1878	2161	1969	1861	2400	1984.24	1869	2054	1.099	0.136	0.456488	0.999993	0.0293	0.0311
	ENSMUSG00000032463	Faim	protein_coding	5745	960	1045	1084	1198	1085	1273	1149	1007	975	1208	958	1131	1008	1235	1402	975	1111.49	1047	1150	1.099	0.136	0.454242	0.999993	0.0285	0.0363
	ENSMUSG00000038766	Gabpb2	protein_coding	15465	1115	762	1460	1293	1457	1213	875	1274	1133	881	1290	1221	1354	1176	1068	1233	1169.49	1101	1210	1.099	0.136	0.437391	0.999993	0.0265	0.0356
	ENSMUSG00000090035	Galnt4	protein_coding	5089	947	695	1174	1085	1203	1089	751	1054	962	803	1038	1024	1118	1056	917	1020	992.26	934	1027	1.099	0.136	0.43238	0.999993	0.0259	0.0379
	ENSMUSG00000031493	Ggn	protein_coding	2800	108	85	132	170	98	138	60	140	110	98	117	160	91	134	73	136	114.84	108	119	1.099	0.137	0.655658	0.999993	0.0752	0.0899
	ENSMUSG00000079593	Gm14597	protein_coding	827	270	243	318	301	318	331	256	329	274	281	281	284	296	321	312	318	295.97	279	306	1.099	0.136	0.530486	0.999993	0.0386	0.0629
	ENSMUSG00000033880	Lgals3bp	protein_coding	2847	28661	21555	29219	32331	36211	32217	17798	30082	29117	24907	25824	30524	33650	31243	21723	29121	28263.7	26616	29252	1.099	0.136	0.440733	0.999993	0.0279	0.0349
	ENSMUSG00000034509	Mad2l1bp	protein_coding	1272	273	304	447	433	367	319	347	407	277	351	395	409	341	309	424	394	362.55	341	375	1.099	0.136	0.556238	0.999993	0.0452	0.0579
	ENSMUSG00000025949	Pikfyve	protein_coding	19211	1425	946	1477	1413	1477	1534	1127	1523	1448	1093	1305	1334	1373	1488	1376	1474	1361.29	1282	1409	1.099	0.136	0.396565	0.999993	0.0221	0.0339
	ENSMUSG00000014039	Prdm15	protein_coding	11349	155	123	189	172	196	162	190	127	157	142	167	162	182	157	232	123	165.39	155	171	1.099	0.136	0.621706	0.999993	0.0617	0.0789
	ENSMUSG00000041571	Selenow	protein_coding	736	19330	21380	18968	23448	23328	23180	21978	19427	19638	24705	16764	22137	21678	22479	26825	18807	21629.2	20369	22385	1.099	0.136	0.460882	0.999993	0.0304	0.0361
	ENSMUSG00000033720	Sfxn5	protein_coding	9635	3262	1630	3327	2932	3905	3436	1833	3032	3314	1884	2940	2768	3629	3332	2237	2935	2879.91	2713	2980	1.099	0.136	0.521928	0.999993	0.0398	0.0309
	ENSMUSG00000032902	Slc16a1	protein_coding	4426	4194	2391	5084	4419	5043	5336	2593	4022	4261	2763	4493	4172	4686	5175	3165	3894	4076.04	3839	4218	1.099	0.136	0.511498	0.999993	0.038	0.0326
	ENSMUSG00000025787	Tgm4	protein_coding	4555	526	359	505	595	515	611	338	526	534	415	446	562	479	593	413	509	493.76	465	511	1.099	0.136	0.523765	0.999993	0.0384	0.0509
	ENSMUSG00000037108	Zcwpw1	protein_coding	5697	146	95	148	117	162	159	118	159	148	110	131	110	151	154	144	154	137.76	130	143	1.099	0.136	0.606733	0.999993	0.0553	0.0843
	ENSMUSG00000030790	Adm	protein_coding	1619	2015	3041	2309	2897	2185	3484	3170	1962	2047	3514	2041	2735	2030	3379	3869	1899	2689.3	2534	2782	1.098	0.135	0.591946	0.999993	0.0564	0.0308
	ENSMUSG00000007097	Atp1a2	protein_coding	7038	66690	41963	73486	56297	81364	78580	51833	65362	67752	48489	64947	53150	75609	76205	63264	63275	64086.4	60396	66301	1.098	0.135	0.444778	0.999993	0.0277	0.0304
	ENSMUSG00000078868	Gm14412	protein_coding	1581	29	53	29	41	54	23	56	34	29	61	26	39	50	22	68	33	41.1	39	42	1.098	0.135	0.752068	0.999993	0.1383	0.1251
	ENSMUSG00000043881	Kbtbd7	protein_coding	4526	110	199	187	201	179	125	211	199	112	230	165	190	166	121	258	193	179.31	169	186	1.098	0.134	0.665775	0.999993	0.0807	0.0766
	ENSMUSG00000024011	Pi16	protein_coding	6364	894	1790	1342	1854	3041	824	638	1509	908	2068	1186	1750	2826	799	779	1461	1472.2	1387	1523	1.098	0.135	0.706552	0.999993	0.114	0.0331
	ENSMUSG00000030701	Plekhb1	protein_coding	3713	140	184	138	152	186	132	223	161	142	213	122	144	173	128	272	156	168.65	159	175	1.098	0.134	0.667506	0.999993	0.0815	0.0784
	ENSMUSG00000050721	Plekho2	protein_coding	5547	1681	1541	4685	4438	2767	2200	1417	3451	1708	1781	4141	4190	2571	2133	1730	3341	2699.26	2543	2793	1.098	0.135	0.659377	0.999993	0.0836	0.0308
	ENSMUSG00000073198	Bnip3l-ps	transcribed_processed_pseudogene	1132	478	471	498	493	479	526	456	474	486	544	440	465	445	510	557	459	488.26	490	487	0.994	-0.008	0.968404	0.999993	0.0354	0.0511
	ENSMUSG00000005774	Rfx5	protein_coding	5497	425	344	450	482	542	489	310	447	432	398	398	455	504	474	378	433	433.88	409	449	1.098	0.135	0.522301	0.999993	0.0373	0.0537
	ENSMUSG00000041199	Rpusd1	protein_coding	1814	377	258	329	365	355	418	303	340	383	298	291	345	330	405	370	329	343.84	324	356	1.098	0.135	0.549127	0.999993	0.0423	0.0592
	ENSMUSG00000024592	C330018D20Rik	protein_coding	3233	410	606	494	455	606	530	605	614	417	700	437	430	563	514	738	594	549.11	518	568	1.097	0.134	0.582476	0.999993	0.051	0.0486
	ENSMUSG00000040747	Cd53	protein_coding	1742	161	300	322	297	343	252	211	362	164	347	285	280	319	244	258	350	280.79	265	290	1.097	0.133	0.622661	0.999993	0.0619	0.0643
	ENSMUSG00000029635	Cdk8	protein_coding	9832	1091	843	1249	1181	1156	1297	899	1326	1108	974	1104	1115	1074	1258	1097	1284	1126.79	1062	1166	1.097	0.134	0.414409	0.999993	0.0232	0.0361
	ENSMUSG00000061436	Hipk2	protein_coding	8836	5139	2659	5321	4029	6057	5857	3082	5059	5221	3073	4703	3804	5629	5680	3762	4897	4595.94	4332	4754	1.097	0.134	0.532276	0.999993	0.041	0.0334
	ENSMUSG00000031304	Il2rg	protein_coding	2387	316	358	1020	1036	639	334	310	741	321	414	901	978	594	324	378	717	578.46	545	598	1.097	0.133	0.714963	0.999993	0.117	0.0475
	ENSMUSG00000027115	Kif18a	protein_coding	9832	35	57	50	65	58	45	55	41	36	66	44	61	54	44	67	40	51.42	49	53	1.097	0.133	0.700833	0.999993	0.0875	0.1169
	ENSMUSG00000061527	Krt5	protein_coding	2197	175	113	172	212	221	151	121	147	178	131	152	200	205	146	148	142	162.79	154	168	1.097	0.134	0.620371	0.999993	0.0594	0.0793
	ENSMUSG00000032698	Lmo2	protein_coding	2166	283	520	712	780	463	499	403	654	288	601	629	736	430	484	492	633	536.65	506	555	1.097	0.134	0.623056	0.999993	0.0646	0.0491
	ENSMUSG00000039680	Mrps6	protein_coding	1533	6271	7169	6045	7654	6370	8193	7382	6662	6371	8284	5343	7226	5919	7945	9010	6449	7068.45	6666	7310	1.097	0.133	0.504918	0.999993	0.0355	0.0362
	ENSMUSG00000034161	Scx	protein_coding	2007	106	39	73	118	55	122	11	106	108	45	65	111	51	118	13	103	76.77	73	79	1.097	0.134	0.789836	0.999993	0.214	0.1028
	ENSMUSG00000026249	Serpine2	protein_coding	8287	1739	4240	3299	4017	4080	4438	2384	2807	1767	4899	2916	3792	3791	4304	2910	2717	3387.08	3194	3503	1.097	0.134	0.611478	0.999993	0.0614	0.0316
	ENSMUSG00000039239	Tgfb2	protein_coding	5791	88	38	111	112	74	92	48	105	89	44	98	106	69	89	59	102	81.92	77	85	1.097	0.133	0.698163	0.999993	0.0935	0.1007
	ENSMUSG00000027506	Tpd52	protein_coding	7487	1089	1197	1126	1346	1104	1462	1117	1333	1106	1383	995	1271	1026	1418	1363	1290	1231.62	1161	1274	1.097	0.133	0.447686	0.999993	0.0267	0.035
	ENSMUSG00000028926	Cdk14	protein_coding	18877	2158	1950	2326	2294	2784	2349	1940	2555	2192	2253	2056	2166	2587	2278	2368	2473	2296.68	2167	2374	1.096	0.132	0.397841	0.999993	0.0213	0.0307
	ENSMUSG00000027313	Chac1	protein_coding	1637	1233	1359	1190	1008	1076	1188	2391	1091	1253	1570	1052	952	1000	1152	2918	1056	1369.1	1292	1416	1.096	0.132	0.675593	0.999993	0.088	0.0338
	ENSMUSG00000004633	Chn2	protein_coding	5812	71	121	273	256	154	97	163	157	72	140	241	242	143	94	199	152	160.38	151	166	1.096	0.133	0.724421	0.999993	0.1204	0.0798
	ENSMUSG00000022468	Endou	protein_coding	2745	1159	923	881	921	1123	1546	1026	883	1177	1067	779	870	1044	1499	1252	855	1067.76	1008	1104	1.096	0.132	0.547208	0.999993	0.042	0.0369
	ENSMUSG00000022788	Fgd4	protein_coding	17517	168	196	236	245	215	187	222	231	171	226	209	231	200	181	271	224	214.1	202	221	1.096	0.132	0.601841	0.999993	0.0525	0.0716
	ENSMUSG00000031748	Gnao1	protein_coding	11053	3872	1761	3202	3677	2721	4351	1821	3751	3934	2035	2830	3471	2529	4219	2223	3631	3108.97	2933	3215	1.096	0.132	0.581731	0.999993	0.0513	0.0312
	ENSMUSG00000078762	Haus5	protein_coding	3455	316	285	389	326	410	395	310	378	321	329	344	308	381	383	378	366	351.29	331	363	1.096	0.132	0.544265	0.999993	0.0394	0.0587
	ENSMUSG00000021676	Iqgap2	protein_coding	6910	885	545	804	603	803	952	681	1054	899	630	711	569	746	923	831	1020	791.21	747	818	1.096	0.132	0.547636	0.999993	0.0416	0.0416
	ENSMUSG00000024581	Napg	protein_coding	8578	1273	1202	1331	1540	1409	1426	1288	1374	1293	1389	1176	1454	1309	1383	1572	1330	1363.36	1286	1410	1.096	0.132	0.400541	0.999993	0.0214	0.0338
	ENSMUSG00000034462	Pkd2	protein_coding	10169	2362	2214	3531	3170	3394	2283	2336	3659	2400	2558	3121	2993	3154	2214	2851	3542	2854.09	2693	2951	1.096	0.132	0.477357	0.999993	0.0304	0.0309
	ENSMUSG00000038876	Rnf146	protein_coding	4456	13485	9384	14990	10477	15187	13898	12736	16555	13700	10843	13248	9891	14113	13478	15545	16026	13355.6	12597	13811	1.096	0.133	0.489212	0.999993	0.0328	0.0375
	ENSMUSG00000021779	Thrb	protein_coding	7403	1677	1119	1548	1396	2024	1797	1278	1520	1704	1293	1368	1318	1881	1743	1560	1471	1542.21	1455	1595	1.096	0.132	0.445456	0.999993	0.0261	0.0327
	ENSMUSG00000021188	Trip11	protein_coding	10150	1624	1157	1783	1733	1873	1629	1349	1794	1650	1337	1576	1636	1741	1580	1647	1737	1612.78	1521	1668	1.096	0.133	0.390374	0.999993	0.0208	0.0323
	ENSMUSG00000022313	Utp23	protein_coding	2992	173	170	203	233	180	196	179	219	176	196	179	220	167	190	218	212	194.93	184	201	1.096	0.132	0.591897	0.999993	0.0493	0.0742
	ENSMUSG00000060206	Zfp462	protein_coding	10702	209	199	368	338	280	312	167	327	212	230	325	319	260	303	204	317	271.22	256	281	1.096	0.132	0.604879	0.999993	0.0546	0.0651
	ENSMUSG00000029471	Camkk2	protein_coding	10921	2156	824	1724	1984	2008	2040	947	1697	2190	952	1524	1873	1866	1978	1156	1643	1647.78	1555	1703	1.095	0.131	0.583546	0.999993	0.0504	0.0321
	ENSMUSG00000027478	Dnmt3b	protein_coding	5106	66	78	98	116	97	91	78	64	67	90	87	110	90	88	95	62	86.11	81	89	1.095	0.131	0.664758	0.999993	0.0703	0.0992
	ENSMUSG00000050248	Evc2	protein_coding	5837	735	716	1088	967	953	1028	688	1025	747	827	962	913	886	997	840	992	895.39	845	926	1.095	0.131	0.461414	0.999993	0.027	0.0395
	ENSMUSG00000061175	Fnip2	protein_coding	8698	424	304	647	557	575	432	373	556	431	351	572	526	534	419	455	538	478.31	451	494	1.095	0.131	0.559074	0.999993	0.0427	0.0515
	ENSMUSG00000106892	Gm42791	protein_coding	811	260	181	286	260	290	278	256	238	264	209	253	245	269	270	312	230	256.68	242	265	1.095	0.131	0.576876	0.999993	0.0457	0.0666
	ENSMUSG00000020611	Gna13	protein_coding	6421	1994	1577	3090	3020	2671	2146	1796	2480	2026	1822	2731	2851	2482	2081	2192	2401	2323.28	2193	2401	1.095	0.131	0.471875	0.999993	0.0291	0.0307
	ENSMUSG00000031891	Hsd11b2	protein_coding	1840	66	61	71	84	89	67	50	79	67	70	63	79	83	65	61	76	70.6	67	73	1.095	0.13	0.659084	0.999993	0.064	0.1058
	ENSMUSG00000071537	Klrg2	protein_coding	3422	19	31	85	76	38	44	31	53	19	36	75	72	35	43	38	51	46.14	43	48	1.095	0.132	0.757272	0.999993	0.1413	0.1204
	ENSMUSG00000032420	Nt5e	protein_coding	8602	13	54	68	70	62	22	33	64	13	62	60	66	58	21	40	62	47.87	45	49	1.095	0.131	0.781149	0.999993	0.1772	0.1192
	ENSMUSG00000048779	P2ry6	protein_coding	2887	64	113	114	87	130	118	93	113	65	131	101	82	121	114	114	109	104.58	99	108	1.095	0.131	0.661981	0.999993	0.071	0.0929
	ENSMUSG00000085208	Brip1os	antisense	6498	2903	2278	3083	2760	2799	3017	2101	2867	2949	2632	2725	2606	2601	2926	2564	2775	2722.33	2769	2694	0.973	-0.039	0.803077	0.999993	0.022	0.0308
	ENSMUSG00000063931	Pepd	protein_coding	3082	3217	2651	2934	2999	3951	3438	2679	3286	3268	3063	2593	2831	3672	3334	3270	3181	3151.56	2975	3258	1.095	0.131	0.437313	0.999993	0.0251	0.0313
	ENSMUSG00000005198	Polr2a	protein_coding	7067	7238	3587	8837	7535	9035	7733	3852	7778	7353	4145	7810	7114	8396	7499	4702	7530	6818.55	6436	7048	1.095	0.131	0.572901	0.999993	0.0481	0.036
	ENSMUSG00000039191	Rbpj	protein_coding	12750	941	796	1408	1259	1230	1213	822	1226	956	920	1244	1189	1143	1176	1003	1187	1102.28	1040	1140	1.095	0.131	0.444392	0.999993	0.0255	0.0364
	ENSMUSG00000052748	Swt1	protein_coding	12865	289	280	360	371	346	267	395	306	294	324	318	350	322	259	482	296	330.55	312	342	1.095	0.131	0.596469	0.999993	0.0517	0.0602
	ENSMUSG00000034640	Tiparp	protein_coding	4358	7120	4865	7849	7457	7915	7730	5854	7310	7233	5622	6937	7040	7355	7496	7145	7077	6988.15	6597	7223	1.095	0.131	0.436688	0.999993	0.025	0.0362
	ENSMUSG00000022791	Tnk2	protein_coding	6377	8940	3360	7803	8337	9244	9961	2669	7086	9082	3883	6896	7871	8590	9660	3258	6860	7012.45	6620	7248	1.095	0.131	0.667558	0.999993	0.0825	0.0362
	ENSMUSG00000070544	Top1	protein_coding	10426	4921	3563	6361	6279	5498	5817	3757	5822	4999	4117	5622	5928	5109	5641	4586	5636	5204.79	4913	5380	1.095	0.131	0.456433	0.999993	0.0275	0.0343
	ENSMUSG00000009246	Trpm5	protein_coding	6398	170	145	317	312	237	228	138	236	173	168	280	295	220	221	168	228	219.15	207	226	1.095	0.13	0.639302	0.999993	0.0647	0.0708
	ENSMUSG00000025316	Banp	protein_coding	6632	287	406	401	476	395	382	428	334	292	469	354	449	367	370	522	323	393.47	372	406	1.094	0.129	0.599313	0.999993	0.0515	0.056
	ENSMUSG00000030768	Disp1	protein_coding	5224	918	560	875	1015	875	1077	507	884	933	647	773	958	813	1044	619	856	830.43	784	858	1.094	0.13	0.537605	0.999993	0.0385	0.0408
	ENSMUSG00000019883	Echdc1	protein_coding	4125	16339	11286	17984	12156	18214	16856	15506	20025	16599	13041	15894	11477	16926	16346	18926	19386	16074.3	15178	16612	1.094	0.13	0.50698	0.999993	0.0343	0.0371
	ENSMUSG00000041773	Enc1	protein_coding	4737	6805	4552	8210	7602	7723	7925	4888	7655	6913	5260	7256	7177	7177	7685	5966	7411	6855.64	6476	7083	1.094	0.129	0.470131	0.999993	0.0284	0.0361
	ENSMUSG00000036136	Fam110c	protein_coding	3088	5658	1348	5958	5046	4013	6176	2918	5050	5748	1558	5266	4764	3729	5989	3562	4889	4438.01	4191	4587	1.094	0.13	0.677242	0.999993	0.0872	0.0332
	ENSMUSG00000050428	Fbxo46	protein_coding	4936	478	418	561	612	595	522	431	523	486	483	496	578	553	506	526	506	516.71	488	534	1.094	0.129	0.505308	0.999993	0.0316	0.0499
	ENSMUSG00000051379	Flrt3	protein_coding	4865	186	91	208	191	176	209	120	186	189	105	184	180	164	203	146	180	168.88	159	175	1.094	0.13	0.64062	0.999993	0.0637	0.0782
	ENSMUSG00000100235	Gm28557	protein_coding	5072	106	145	115	94	171	103	185	118	108	168	102	89	159	100	226	114	133.06	126	138	1.094	0.13	0.702826	0.999993	0.0956	0.0855
	ENSMUSG00000000884	Gnb1l	protein_coding	4219	213	187	172	230	248	196	182	211	216	216	152	217	230	190	222	204	206.07	195	213	1.094	0.129	0.605185	0.999993	0.0508	0.0726
	ENSMUSG00000050002	Idnk	protein_coding	3377	1125	1300	1182	1443	1480	1422	1231	1140	1143	1502	1045	1362	1375	1379	1502	1104	1301.56	1230	1344	1.094	0.129	0.46117	0.999993	0.0266	0.0343
	ENSMUSG00000062867	Impdh2	protein_coding	3077	1235	1013	1935	1990	1650	1348	1023	1626	1255	1171	1710	1879	1533	1307	1249	1574	1459.67	1379	1508	1.094	0.13	0.488804	0.999993	0.0307	0.0332
	ENSMUSG00000025019	Lcor	protein_coding	12765	356	278	414	385	397	397	278	471	362	321	366	363	369	385	339	456	370.18	350	382	1.094	0.13	0.554616	0.999993	0.0404	0.0574
	ENSMUSG00000069516	Lyz2	protein_coding	1316	2220	4729	3812	3892	4566	3889	3654	4207	2255	5464	3369	3674	4243	3771	4460	4073	3913.79	3696	4044	1.094	0.13	0.572118	0.999993	0.0471	0.0324
	ENSMUSG00000074622	Mafb	protein_coding	3363	1393	1184	1699	1908	1659	1635	1270	1376	1415	1368	1502	1801	1542	1586	1550	1332	1511.95	1428	1562	1.094	0.129	0.416201	0.999993	0.0219	0.0328
	ENSMUSG00000028709	Mob3c	protein_coding	2975	727	356	943	871	840	719	456	787	739	411	833	822	781	697	557	762	700.25	661	724	1.094	0.13	0.586718	0.999993	0.0495	0.0438
	ENSMUSG00000026712	Mrc1	protein_coding	6371	558	936	1170	688	1038	942	1026	1149	567	1082	1034	650	965	914	1252	1112	946.84	894	979	1.094	0.13	0.596802	0.999993	0.0526	0.0386
	ENSMUSG00000006517	Mvd	protein_coding	1859	988	583	1021	1044	859	1331	600	926	1004	674	902	986	798	1291	732	896	910.4	860	941	1.094	0.129	0.552262	0.999993	0.0413	0.0392
	ENSMUSG00000086316	Nbdy	protein_coding	1971	460	528	647	697	580	565	581	571	467	610	572	658	539	548	709	553	582.01	550	601	1.094	0.129	0.533209	0.999993	0.0366	0.0474
	ENSMUSG00000042751	Nmnat2	protein_coding	5781	81	40	82	81	79	90	64	54	82	46	72	76	73	87	78	52	71.07	67	73	1.094	0.129	0.68788	0.999993	0.0782	0.1056
	ENSMUSG00000037857	Nufip2	protein_coding	5792	2499	1438	3029	2754	2963	2600	1783	2570	2539	1662	2677	2600	2753	2521	2176	2488	2427.06	2293	2508	1.094	0.129	0.480081	0.999993	0.0295	0.0307
	ENSMUSG00000021493	Pdlim7	protein_coding	4849	8322	3808	6594	8382	6568	9460	3729	6518	8454	4400	5828	7914	6103	9174	4551	6310	6591.84	6227	6810	1.094	0.129	0.597684	0.999993	0.0534	0.0358
	ENSMUSG00000040128	Pnrc1	protein_coding	2095	9259	6617	12028	12151	9746	11169	8409	9145	9406	7646	10630	11472	9057	10831	10264	8853	9769.9	9227	10095	1.094	0.13	0.476673	0.999993	0.0295	0.0374
	ENSMUSG00000021209	Ppp4r4	protein_coding	4192	137	114	172	143	142	169	158	154	139	132	152	135	132	164	193	149	149.46	141	155	1.094	0.129	0.621965	0.999993	0.0548	0.0819
	ENSMUSG00000026527	Rgs7	protein_coding	6019	616	525	603	673	704	664	573	604	626	607	533	635	654	644	699	585	622.87	589	643	1.094	0.129	0.501478	0.999993	0.0314	0.0461
	ENSMUSG00000028064	Sema4a	protein_coding	5406	1157	695	1340	1274	1126	1558	713	1175	1175	803	1184	1203	1046	1511	870	1137	1116.32	1054	1153	1.094	0.13	0.528493	0.999993	0.0369	0.0362
	ENSMUSG00000047281	Sfn	protein_coding	1613	153	114	289	279	250	165	96	224	155	132	255	263	232	160	117	217	191.54	181	198	1.094	0.129	0.684972	0.999993	0.0858	0.0746
	ENSMUSG00000074476	Spc24	protein_coding	2573	94	88	101	124	104	127	67	106	95	102	89	117	97	123	82	103	100.96	95	104	1.094	0.13	0.638864	0.999993	0.0587	0.094
	ENSMUSG00000031255	Sytl4	protein_coding	5125	305	246	298	362	387	273	249	302	310	284	263	342	360	265	304	292	302.49	286	313	1.094	0.129	0.567872	0.999993	0.0424	0.0624
	ENSMUSG00000056596	Trnp1	protein_coding	1654	23	33	56	55	31	31	31	56	23	38	49	52	29	30	38	54	39.23	37	41	1.094	0.129	0.738291	0.999993	0.1088	0.1264
	ENSMUSG00000021244	Ylpm1	protein_coding	9914	1941	1312	2190	2144	2377	1937	1337	2217	1972	1516	1936	2024	2209	1878	1632	2146	1914.13	1808	1978	1.094	0.13	0.439901	0.999993	0.0247	0.0312
	ENSMUSG00000031370	Zrsr2	protein_coding	7194	934	742	1267	1320	1075	1090	783	1113	949	857	1120	1246	999	1057	956	1077	1032.68	975	1067	1.094	0.129	0.464292	0.999993	0.0269	0.0373
	ENSMUSG00000006731	B4galnt1	protein_coding	3454	119	120	192	217	184	155	62	185	121	139	170	205	171	150	76	179	151.27	143	156	1.093	0.128	0.685447	0.999993	0.083	0.0814
	ENSMUSG00000038256	Bcl9	protein_coding	8446	800	469	927	800	952	871	506	887	813	542	819	755	885	845	618	859	766.86	725	792	1.093	0.128	0.540131	0.999993	0.0378	0.0422
	ENSMUSG00000098098	Bvht	lincRNA	699	415	422	318	303	302	262	406	378	422	488	281	286	281	254	496	366	359.07	397	337	0.848	-0.238	0.385947	0.999993	0.066	0.0582
	ENSMUSG00000004446	Bid	protein_coding	3550	1101	816	1139	1256	1186	1304	737	1172	1119	943	1007	1186	1102	1265	900	1135	1081.84	1023	1118	1.093	0.128	0.461263	0.999993	0.026	0.0367
	ENSMUSG00000030528	Blm	protein_coding	8777	141	150	167	187	155	174	147	182	143	173	148	177	144	169	179	176	163.64	155	169	1.093	0.128	0.613359	0.999993	0.051	0.0792
	ENSMUSG00000040663	Clcf1	protein_coding	3806	62	94	186	184	124	137	64	116	63	109	164	174	115	133	78	112	118.53	112	122	1.093	0.128	0.710241	0.999993	0.0979	0.0889
	ENSMUSG00000086600	C030005K06Rik	processed_transcript	2694	60	72	42	82	60	62	42	66	61	83	37	77	56	60	51	64	61.22	60	62	1.028	0.04	0.906333	0.999993	0.0867	0.1107
	ENSMUSG00000025958	Creb1	protein_coding	13742	738	860	1224	1147	1077	816	973	1122	750	994	1082	1083	1001	791	1188	1086	996.76	942	1030	1.093	0.128	0.506586	0.999993	0.0324	0.0378
	ENSMUSG00000097874	C030010L15Rik	antisense	763	50	69	39	44	62	52	53	50	51	80	34	42	58	50	65	48	53.46	55	53	0.959	-0.06	0.864116	0.999993	0.0919	0.1156
	ENSMUSG00000060380	C030014I23Rik	lincRNA	3313	56	63	78	70	83	49	53	69	57	73	69	66	77	48	65	67	65.11	66	65	0.974	-0.038	0.901791	0.999993	0.0695	0.1086
	ENSMUSG00000073374	C030034I22Rik	lincRNA	4231	76	100	90	96	88	76	76	77	77	116	80	91	82	74	93	75	85.71	91	83	0.913	-0.132	0.652095	0.999993	0.0661	0.0994
	ENSMUSG00000097365	C030034L19Rik	lincRNA	5786	70	47	68	58	58	54	38	94	71	54	60	55	54	52	46	91	60.49	62	60	0.966	-0.05	0.880102	0.999993	0.0824	0.111
	ENSMUSG00000105509	C130013H08Rik	antisense	3692	334	349	412	435	449	390	392	460	339	403	364	411	417	378	478	445	404.58	369	426	1.155	0.207	0.33093	0.999993	0.0379	0.0553
	ENSMUSG00000024772	Ehd1	protein_coding	3705	15098	9166	14903	17825	14633	18011	8849	12978	15338	10592	13171	16829	13598	17467	10801	12564	13794.8	13034	14252	1.093	0.129	0.524251	0.999993	0.0365	0.0374
	ENSMUSG00000116884	C130040N14Rik	antisense	1111	226	317	240	341	219	329	224	227	230	366	212	322	204	319	273	220	268.21	269	268	0.995	-0.008	0.977152	0.999993	0.0621	0.0655
	ENSMUSG00000085154	C130046K22Rik	processed_transcript	780	82	59	94	87	76	52	47	61	83	68	83	82	71	50	57	59	69.27	78	64	0.818	-0.29	0.338185	0.999993	0.0699	0.1064
	ENSMUSG00000035151	Elmod2	protein_coding	11138	2164	1447	2298	2133	2369	2454	1606	2270	2198	1672	2031	2014	2201	2380	1960	2198	2081.78	1967	2151	1.093	0.128	0.427118	0.999993	0.0229	0.0309
	ENSMUSG00000106464	C130083M11Rik	lincRNA	2072	122	82	154	145	130	93	130	134	124	95	136	137	121	90	159	130	123.89	118	127	1.073	0.101	0.721158	0.999993	0.0637	0.0876
	ENSMUSG00000033386	Frrs1	protein_coding	7260	715	465	698	639	698	881	445	803	726	537	617	603	649	854	543	777	663.42	627	685	1.093	0.129	0.54994	0.999993	0.04	0.0448
	ENSMUSG00000116930	Gm49711	protein_coding	1268	4638	5303	4454	5543	4609	6127	5462	4946	4712	6128	3936	5233	4283	5942	6667	4788	5211.08	4925	5383	1.093	0.128	0.52267	0.999993	0.0357	0.0343
	ENSMUSG00000036139	Hoxc9	protein_coding	2430	990	622	986	1194	893	1224	527	974	1006	719	871	1127	830	1187	643	943	915.77	865	946	1.093	0.129	0.555618	0.999993	0.0417	0.0391
	ENSMUSG00000002325	Irf9	protein_coding	5386	1140	766	1481	1767	1562	958	704	1236	1158	885	1309	1668	1452	929	859	1197	1182.1	1117	1221	1.093	0.128	0.570736	0.999993	0.0446	0.0355
	ENSMUSG00000038970	Lmtk2	protein_coding	8114	3573	1940	3709	3473	3864	4220	1767	3670	3630	2242	3278	3279	3591	4092	2157	3553	3227.64	3050	3334	1.093	0.129	0.556034	0.999993	0.0424	0.0314
	ENSMUSG00000021313	Ryr2	protein_coding	28790	391	266	372	381	312	563	179	482	397	307	329	360	290	546	218	467	364.26	344	376	1.093	0.128	0.657819	0.999993	0.0716	0.0578
	ENSMUSG00000028718	Stil	protein_coding	5795	29	33	71	48	54	42	38	58	29	38	63	45	50	41	46	56	46.14	43	48	1.093	0.129	0.714157	0.999993	0.0895	0.1205
	ENSMUSG00000017713	Tha1	protein_coding	2910	206	161	201	239	257	212	149	197	209	186	178	226	239	206	182	191	201.95	191	209	1.093	0.128	0.603203	0.999993	0.0492	0.0732
	ENSMUSG00000024736	Tmem132a	protein_coding	4548	3904	2754	3736	3973	4314	4884	2117	4081	3966	3182	3302	3751	4009	4736	2584	3951	3685.13	3483	3806	1.093	0.128	0.517573	0.999993	0.0347	0.032
	ENSMUSG00000078779	Zfp59	protein_coding	3437	40	57	72	63	86	43	59	59	41	66	64	59	80	42	72	57	60.04	57	62	1.093	0.129	0.702569	0.999993	0.0847	0.1114
	ENSMUSG00000032842	Abcc10	protein_coding	6856	559	438	554	581	733	622	396	545	568	506	490	549	681	603	483	528	550.93	521	569	1.092	0.127	0.536348	0.999993	0.0357	0.0485
	ENSMUSG00000032911	Cspg4	protein_coding	11931	12196	3622	11259	10535	13154	12170	3902	9880	12390	4185	9951	9946	12224	11802	4763	9565	9353.14	8842	9660	1.092	0.128	0.687008	0.999993	0.0896	0.0373
	ENSMUSG00000037709	Fam13a	protein_coding	10505	2140	3743	2214	1487	2497	1414	6724	2161	2174	4325	1957	1404	2320	1371	8207	2092	2981.3	2819	3079	1.092	0.127	0.786784	0.999993	0.1976	0.031
	ENSMUSG00000028414	Fktn	protein_coding	8426	1150	824	1091	1040	1253	1312	825	1225	1168	952	964	982	1164	1272	1007	1186	1087.01	1028	1122	1.092	0.126	0.465003	0.999993	0.0259	0.0366
	ENSMUSG00000000628	Hk2	protein_coding	5969	18715	5288	17462	16820	16618	20021	6689	15425	19013	6110	15433	15880	15443	19416	8164	14932	14298.9	13519	14767	1.092	0.127	0.678998	0.999993	0.0847	0.0374
	ENSMUSG00000038034	Igsf8	protein_coding	5217	11784	7679	12794	10011	14246	13439	9577	11455	11972	8873	11307	9451	13238	13033	11689	11089	11331.6	10717	11700	1.092	0.127	0.493465	0.999993	0.0304	0.0375
	ENSMUSG00000031478	Nek3	protein_coding	2153	93	62	73	75	118	86	64	80	94	72	65	71	110	83	78	77	81.26	77	84	1.092	0.128	0.673932	0.999993	0.0699	0.1011
	ENSMUSG00000102918	Pcdhgc3	protein_coding	5499	10066	5576	10505	11587	11034	9767	5055	10732	10226	6443	9284	10939	10254	9472	6170	10389	9147.2	8651	9445	1.092	0.127	0.560917	0.999993	0.0423	0.0372
	ENSMUSG00000023913	Pla2g7	protein_coding	2905	148	287	334	328	310	248	215	323	150	332	295	310	288	241	262	313	273.82	259	283	1.092	0.127	0.642727	0.999993	0.063	0.0649
	ENSMUSG00000117171	C230013L11Rik	bidirectional_promoter_lncRNA	3026	265	194	280	235	188	294	206	267	269	224	247	222	175	285	251	258	241.56	247	238	0.964	-0.052	0.831893	0.999993	0.0508	0.0682
	ENSMUSG00000084915	C230037L18Rik	antisense	2017	62	53	69	71	44	61	35	58	63	61	61	67	41	59	43	56	56.39	62	53	0.863	-0.212	0.499492	0.999993	0.0724	0.1135
	ENSMUSG00000085560	C230038L03Rik	processed_transcript	4251	4080	2037	4067	4006	4597	5488	2120	4267	4145	2354	3594	3782	4272	5322	2588	4131	3773.44	3364	4019	1.195	0.256	0.270599	0.999993	0.0478	0.0322
	ENSMUSG00000063623	C230062I16Rik	transcribed_unprocessed_pseudogene	6117	54	54	97	68	92	62	85	55	55	62	86	64	85	60	104	53	71.22	68	73	1.079	0.109	0.742822	0.999993	0.0853	0.1056
	ENSMUSG00000047888	Tnrc6b	protein_coding	23677	2515	1699	2984	2545	3108	2872	1795	2854	2555	1963	2637	2403	2888	2785	2191	2763	2523.17	2385	2606	1.092	0.128	0.461233	0.999993	0.0264	0.0307
	ENSMUSG00000025264	Tsr2	protein_coding	3805	986	833	1051	1134	1083	1116	931	1000	1002	963	929	1071	1006	1082	1136	968	1019.6	965	1053	1.092	0.126	0.442534	0.999993	0.0232	0.0375
	ENSMUSG00000016757	Ttll12	protein_coding	4039	1072	756	1012	1004	1104	1264	782	1079	1089	874	894	948	1026	1226	954	1045	1006.96	952	1040	1.092	0.127	0.471056	0.999993	0.0266	0.0377
	ENSMUSG00000068966	Zbtb34	protein_coding	6604	328	238	485	417	400	389	263	439	333	275	429	394	372	377	321	425	365.69	346	378	1.092	0.127	0.585696	0.999993	0.0458	0.0577
	ENSMUSG00000021481	Zfp346	protein_coding	4176	458	378	541	572	513	531	420	485	465	437	478	540	477	515	513	470	486.76	460	503	1.092	0.128	0.520018	0.999993	0.0331	0.0512
	ENSMUSG00000030604	Zfp626	protein_coding	5329	48	79	91	80	110	60	81	69	49	91	80	76	102	58	99	67	77.76	73	80	1.092	0.128	0.700337	0.999993	0.0853	0.1026
	ENSMUSG00000056753	C330011M18Rik	antisense	1849	42	47	64	43	71	43	47	42	43	54	57	41	66	42	57	41	49.98	51	49	0.961	-0.057	0.863548	0.999993	0.081	0.1178
	ENSMUSG00000097093	C330013E15Rik	bidirectional_promoter_lncRNA	881	46	54	60	56	58	47	57	46	47	62	53	53	54	46	70	45	53.58	54	54	0.985	-0.023	0.943741	0.999993	0.0734	0.1154
	ENSMUSG00000049643	2310022A10Rik	protein_coding	4780	573	444	632	644	692	658	443	597	582	513	559	608	643	638	541	578	582.69	551	602	1.091	0.126	0.517402	0.999993	0.0322	0.0474
	ENSMUSG00000029007	Agtrap	protein_coding	4236	366	472	626	748	539	440	348	634	372	545	553	706	501	427	425	614	517.85	490	535	1.091	0.125	0.601312	0.999993	0.0495	0.0498
	ENSMUSG00000097564	C430014B12Rik	processed_transcript	4343	546	543	574	499	553	519	447	468	555	627	507	471	514	503	546	453	522.05	563	497	0.883	-0.179	0.364757	0.999993	0.0335	0.0497
	ENSMUSG00000015451	C4a	processed_transcript	6206	718	343	620	932	768	1080	327	572	729	396	548	880	714	1047	399	554	658.44	558	719	1.288	0.366	0.211769	0.999993	0.0739	0.045
	ENSMUSG00000035547	Capn5	protein_coding	5485	516	412	557	600	567	615	412	539	524	476	492	566	527	596	503	522	525.87	497	543	1.091	0.126	0.520168	0.999993	0.0324	0.0495
	ENSMUSG00000085408	C530005A16Rik	processed_transcript	2436	756	659	786	675	759	722	637	676	768	761	695	637	705	700	777	654	712.36	741	695	0.937	-0.094	0.611294	0.999993	0.0293	0.0435
	ENSMUSG00000047810	Ccdc88b	protein_coding	5032	116	48	141	141	134	129	61	88	118	55	125	133	125	125	74	85	105.04	99	108	1.091	0.125	0.706103	0.999993	0.0891	0.0926
	ENSMUSG00000033068	Entpd6	protein_coding	4775	2216	1741	2279	2180	2742	2531	1812	2211	2251	2012	2014	2058	2548	2454	2212	2140	2211.24	2092	2282	1.091	0.126	0.430364	0.999993	0.0222	0.0308
	ENSMUSG00000103570	C630004M23Rik	TEC	1682	114	69	133	92	92	101	70	85	116	80	118	87	85	98	85	82	93.89	105	87	0.838	-0.255	0.358996	0.999993	0.0603	0.0963
	ENSMUSG00000084910	C630043F03Rik	processed_transcript	2581	46	77	34	40	47	28	59	65	47	89	30	38	44	27	72	63	51.16	55	49	0.884	-0.178	0.667316	0.999993	0.1365	0.1173
	ENSMUSG00000053835	H2-T24	protein_coding	2182	241	440	619	675	611	291	276	557	245	508	547	637	568	282	337	539	457.96	433	473	1.091	0.125	0.685677	0.999993	0.0837	0.0525
	ENSMUSG00000079242	C730034F03Rik	bidirectional_promoter_lncRNA	1280	373	348	395	356	368	367	324	380	379	402	349	336	342	356	395	368	365.93	377	359	0.954	-0.068	0.751736	0.999993	0.0385	0.0577
	ENSMUSG00000064215	Ifi27	protein_coding	1467	20495	20567	17524	23383	21409	24281	20501	19274	20821	23766	15488	22076	19895	23547	25022	18659	21159.2	20025	21840	1.091	0.125	0.502801	0.999993	0.0312	0.0362
	ENSMUSG00000101867	C78334	antisense	667	42	51	56	44	57	29	44	60	43	59	49	42	53	28	54	58	48.19	50	47	0.931	-0.103	0.766696	0.999993	0.0879	0.1191
	ENSMUSG00000071656	Lrrn4cl	protein_coding	2600	420	360	645	593	724	320	316	662	427	416	570	560	673	310	386	641	497.78	471	514	1.091	0.126	0.638203	0.999993	0.0622	0.0507
	ENSMUSG00000019726	Lyst	protein_coding	17459	2002	1088	1988	1891	2201	2340	1101	1795	2034	1257	1757	1785	2045	2269	1344	1738	1778.68	1683	1836	1.091	0.126	0.530307	0.999993	0.0355	0.0316
	ENSMUSG00000097574	C920006O11Rik	transcribed_unprocessed_pseudogene	1444	199	220	151	165	181	187	153	162	202	254	133	156	168	181	187	157	179.84	196	170	0.865	-0.209	0.44075	0.999993	0.0615	0.0765
	ENSMUSG00000080727	C920021L13Rik	antisense	2553	67	285	267	248	219	76	131	206	68	329	236	234	204	74	160	199	188	211	174	0.826	-0.276	0.512089	0.999993	0.1574	0.0752
	ENSMUSG00000059791	Nrm	protein_coding	1466	455	259	413	495	414	515	269	380	462	299	365	467	385	499	328	368	396.78	375	409	1.091	0.125	0.600031	0.999993	0.0484	0.0558
	ENSMUSG00000118181	CAAA01066123.1	processed_transcript	655	591	392	587	585	570	547	298	551	600	453	519	552	530	530	364	533	510.22	524	502	0.958	-0.062	0.774796	0.999993	0.04	0.0501
	ENSMUSG00000052384	Nrros	protein_coding	4177	216	461	458	440	469	325	370	500	219	533	405	415	436	315	452	484	407.37	386	420	1.091	0.125	0.64912	0.999993	0.0652	0.0552
	ENSMUSG00000031536	Polb	protein_coding	3940	460	435	564	580	596	500	489	504	467	503	498	548	554	485	597	488	517.44	489	534	1.091	0.126	0.524312	0.999993	0.0329	0.0499
	ENSMUSG00000029499	Pxmp2	protein_coding	1200	1140	1226	970	1237	1401	1259	1196	1126	1158	1417	857	1168	1302	1221	1460	1090	1209.08	1144	1248	1.091	0.126	0.499355	0.999993	0.0303	0.0352
	ENSMUSG00000074269	Rec114	protein_coding	1277	100	76	115	123	124	109	52	132	102	88	102	116	115	106	63	128	102.42	97	106	1.091	0.125	0.671541	0.999993	0.0686	0.0935
	ENSMUSG00000006335	Tfpt	protein_coding	1201	762	624	779	798	806	948	690	732	774	721	688	753	749	919	842	709	769.52	728	794	1.091	0.126	0.495258	0.999993	0.0293	0.0421
	ENSMUSG00000045333	Zfp423	protein_coding	5608	4678	2305	4226	4258	4504	5008	2491	4304	4752	2663	3735	4020	4185	4857	3040	4167	3927.48	3717	4054	1.091	0.125	0.547615	0.999993	0.0385	0.0324
	ENSMUSG00000047878	A4galt	protein_coding	2278	1127	523	932	1220	892	1178	352	1157	1145	604	824	1152	829	1142	430	1120	905.72	858	935	1.09	0.124	0.666474	0.999993	0.0731	0.0393
	ENSMUSG00000002289	Angptl4	protein_coding	3541	53321	48972	53178	57186	71105	68292	42939	49485	54170	56588	46998	53990	66076	66228	52409	47905	55545.4	52585	57322	1.09	0.124	0.457646	0.999993	0.0251	0.0312
	ENSMUSG00000021877	Arf4	protein_coding	3603	11355	7393	11883	12553	11092	12887	7982	11549	11536	8543	10502	11851	10307	12497	9742	11180	10770	10194	11115	1.09	0.125	0.483696	0.999993	0.0284	0.0375
	ENSMUSG00000028550	Atg4c	protein_coding	3351	613	434	610	554	599	659	607	583	623	501	539	523	557	639	741	564	585.92	554	605	1.09	0.124	0.548537	0.999993	0.0367	0.0473
	ENSMUSG00000034083	Ccdc174	protein_coding	9188	785	760	833	937	907	851	902	753	797	878	736	885	843	825	1101	729	849.32	804	877	1.09	0.124	0.511549	0.999993	0.0309	0.0404
	ENSMUSG00000058579	Cela2a	protein_coding	1723	90	77	87	96	108	96	58	115	91	89	77	91	100	93	71	111	90.44	86	93	1.09	0.124	0.663337	0.999993	0.062	0.0975
	ENSMUSG00000062478	Ctrc	protein_coding	1428	90	77	87	96	108	96	58	115	91	89	77	91	100	93	71	111	90.44	86	93	1.09	0.124	0.663417	0.999993	0.0621	0.0975
	ENSMUSG00000021890	Eaf1	protein_coding	5490	1536	1334	2008	1901	1857	1972	1283	1922	1560	1541	1775	1795	1726	1912	1566	1861	1716.99	1625	1772	1.09	0.124	0.424922	0.999993	0.0211	0.0319
	ENSMUSG00000013089	Etv5	protein_coding	4103	395	343	477	592	364	556	244	496	401	396	422	559	338	539	298	480	429.19	406	443	1.09	0.125	0.618798	0.999993	0.0538	0.0539
	ENSMUSG00000027475	Kif3b	protein_coding	5635	2360	1540	2118	2149	2271	2602	1696	2331	2398	1780	1872	2029	2110	2523	2070	2257	2129.77	2017	2198	1.09	0.124	0.455265	0.999993	0.0243	0.0309
	ENSMUSG00000026705	Klhl20	protein_coding	12847	830	695	991	878	1010	888	842	958	843	803	876	829	939	861	1028	927	888.24	841	917	1.09	0.124	0.472222	0.999993	0.0256	0.0396
	ENSMUSG00000091512	Lamtor3	protein_coding	4151	1387	1373	1581	1761	1567	1651	1387	1618	1409	1587	1397	1663	1456	1601	1693	1566	1546.49	1464	1596	1.09	0.124	0.416625	0.999993	0.0202	0.0327
	ENSMUSG00000027342	Pcna	protein_coding	2400	2545	3014	4691	4486	4028	2765	3453	3804	2586	3483	4146	4235	3743	2681	4215	3683	3596.37	3405	3711	1.09	0.124	0.53819	0.999993	0.0362	0.0319
	ENSMUSG00000078153	Psme2b	protein_coding	837	1881	2321	2068	2338	2457	2325	2441	2007	1911	2682	1828	2207	2283	2255	2979	1943	2261.02	2140	2333	1.09	0.125	0.508323	0.999993	0.0314	0.0307
	ENSMUSG00000040850	Psme4	protein_coding	8382	3966	3798	4236	4757	4027	5718	3094	4689	4029	4389	3744	4491	3742	5545	3776	4539	4281.96	4054	4419	1.09	0.125	0.48765	0.999993	0.0285	0.0329
	ENSMUSG00000022948	Setd4	protein_coding	5379	101	145	122	130	155	151	136	110	103	168	108	123	144	146	166	106	132.96	126	137	1.09	0.124	0.663134	0.999993	0.0648	0.0855
	ENSMUSG00000021319	Sfrp4	protein_coding	4179	105	111	85	104	200	75	61	134	107	128	75	98	186	73	74	130	108.88	103	112	1.09	0.124	0.723497	0.999993	0.1001	0.0916
	ENSMUSG00000027646	Src	protein_coding	4371	850	622	957	937	996	968	552	1020	864	719	846	885	926	939	674	987	854.77	810	882	1.09	0.124	0.510725	0.999993	0.0307	0.0403
	ENSMUSG00000052707	Tnrc6a	protein_coding	12706	2999	1924	3256	3002	3174	3463	2108	3192	3047	2223	2878	2834	2949	3358	2573	3090	2869.08	2716	2961	1.09	0.125	0.473546	0.999993	0.0267	0.0309
	ENSMUSG00000026942	Traf2	protein_coding	5101	878	610	1077	1060	1036	1035	600	963	892	705	952	1001	963	1004	732	932	897.56	850	926	1.09	0.125	0.509596	0.999993	0.0308	0.0395
	ENSMUSG00000005580	Adcy9	protein_coding	5197	459	324	670	528	662	505	411	515	466	374	592	498	615	490	502	499	504.55	477	521	1.089	0.123	0.569036	0.999993	0.04	0.0504
	ENSMUSG00000037447	Arid5a	protein_coding	12540	5651	1255	7453	6673	6313	4892	2194	5609	5741	1450	6587	6300	5866	4744	2678	5430	4849.56	4593	5004	1.089	0.124	0.731471	0.999993	0.1158	0.0338
	ENSMUSG00000060268	Armh1	protein_coding	2466	137	136	171	164	179	135	160	171	139	157	151	155	166	131	195	166	157.55	149	163	1.089	0.123	0.632073	0.999993	0.0527	0.0803
	ENSMUSG00000045994	B3gat1	protein_coding	4960	203	148	222	196	258	233	137	230	206	171	196	185	240	226	167	223	201.76	191	208	1.089	0.123	0.624922	0.999993	0.0518	0.0732
	ENSMUSG00000001774	Chordc1	protein_coding	7498	1227	1131	1598	1510	1427	1342	1568	1277	1247	1307	1412	1426	1326	1301	1914	1236	1396.11	1322	1441	1.089	0.123	0.486264	0.999993	0.0273	0.0336
	ENSMUSG00000054252	Fgfr3	protein_coding	7158	119	129	421	434	193	133	129	301	121	149	372	410	179	129	157	291	226.12	214	233	1.089	0.124	0.762832	0.999993	0.1458	0.07
	ENSMUSG00000114942	Gm49361	protein_coding	3287	2647	1780	3434	2806	3065	3356	1984	3044	2689	2057	3035	2649	2848	3255	2422	2947	2737.65	2594	2824	1.089	0.123	0.495812	0.999993	0.0286	0.0308
	ENSMUSG00000026313	Hdac4	protein_coding	15813	899	485	973	990	914	1038	431	949	913	560	860	935	849	1007	526	919	821.13	778	847	1.089	0.123	0.60155	0.999993	0.0483	0.041
	ENSMUSG00000007872	Id3	protein_coding	1791	18533	12077	17952	19333	19128	19006	15483	15457	18828	13955	15866	18252	17775	18431	18898	14963	17121.2	16216	17664	1.089	0.123	0.479512	0.999993	0.0271	0.037
	ENSMUSG00000043613	Mmp3	protein_coding	1801	349	600	970	1068	757	404	330	982	355	693	857	1008	703	392	403	951	670.27	635	691	1.089	0.123	0.715455	0.999993	0.1001	0.0446
	ENSMUSG00000020775	Mrpl38	protein_coding	2550	8329	2238	6520	6621	8295	7948	2586	5888	8462	2586	5762	6251	7708	7708	3156	5700	5916.66	5603	6105	1.089	0.124	0.700649	0.999993	0.0923	0.0352
	ENSMUSG00000034211	Mrps17	protein_coding	6490	1282	1201	1242	1468	1425	1482	1141	1376	1302	1388	1098	1386	1324	1437	1393	1332	1332.49	1263	1374	1.089	0.123	0.432348	0.999993	0.0211	0.0341
	ENSMUSG00000028744	Pqlc2	protein_coding	3516	476	331	452	515	468	570	345	414	484	382	399	486	435	553	421	401	445.16	422	459	1.089	0.122	0.572864	0.999993	0.0398	0.0531
	ENSMUSG00000027864	Ptgfrn	protein_coding	10464	2826	1816	3572	3230	2994	3556	1592	3644	2871	2098	3157	3049	2782	3449	1943	3528	2859.66	2709	2950	1.089	0.123	0.561549	0.999993	0.0399	0.0309
	ENSMUSG00000070436	Serpinh1	protein_coding	2443	41677	26882	46664	43653	46042	45664	32103	42032	42340	31063	41241	41213	42785	44284	39183	40690	40350	38215	41631	1.089	0.124	0.448864	0.999993	0.0238	0.033
	ENSMUSG00000029716	Tfr2	protein_coding	4336	5702	2537	3166	4812	2411	7244	2096	4692	5793	2932	2798	4543	2240	7025	2558	4542	4053.93	3841	4182	1.089	0.123	0.707549	0.999993	0.0955	0.0326
	ENSMUSG00000079588	Tmem182	protein_coding	2716	6986	6031	7275	7736	7711	8210	5742	8017	7097	6969	6430	7304	7166	7962	7008	7761	7212.02	6832	7440	1.089	0.123	0.452551	0.999993	0.0239	0.0363
	ENSMUSG00000066278	Vps37b	protein_coding	2789	898	626	1349	1544	1035	1102	552	1001	912	723	1192	1458	962	1069	674	969	994.86	942	1026	1.089	0.122	0.604908	0.999993	0.049	0.0379
	ENSMUSG00000037965	Zc3h7a	protein_coding	9160	2354	1599	2298	2535	2576	2415	1631	2334	2391	1848	2031	2393	2394	2342	1991	2259	2206.18	2090	2276	1.089	0.123	0.448831	0.999993	0.0231	0.0308
	ENSMUSG00000032400	Zwilch	protein_coding	4283	644	535	733	526	810	878	544	744	654	618	648	497	753	851	664	720	675.66	640	697	1.089	0.123	0.558623	0.999993	0.0379	0.0445
	ENSMUSG00000034212	Ankmy1	protein_coding	4846	1142	911	1134	1235	1144	1455	717	1357	1160	1053	1002	1166	1063	1411	875	1314	1130.5	1072	1166	1.088	0.122	0.509746	0.999993	0.0297	0.0361
	ENSMUSG00000030213	Atf7ip	protein_coding	20726	2347	1474	2787	2592	2629	2875	1321	2670	2384	1703	2463	2447	2443	2788	1612	2585	2303.26	2183	2375	1.088	0.121	0.543792	0.999993	0.0352	0.0307
	ENSMUSG00000048895	Cdk5r1	protein_coding	4162	92	39	111	121	98	88	44	88	93	45	98	114	91	85	54	85	83.27	79	86	1.088	0.121	0.725377	0.999993	0.0946	0.1001
	ENSMUSG00000064128	Cenpj	protein_coding	4874	189	170	245	226	234	193	207	235	192	196	217	213	217	187	253	227	212.89	202	219	1.088	0.121	0.615651	0.999993	0.0476	0.0717
	ENSMUSG00000053536	Cstf2t	protein_coding	4233	726	631	890	844	931	939	564	851	738	729	787	797	865	911	688	824	792.26	751	817	1.088	0.122	0.504535	0.999993	0.0284	0.0416
	ENSMUSG00000044795	Cyb5d1	protein_coding	1605	1297	843	1373	1406	1459	1396	890	1276	1318	974	1213	1327	1356	1354	1086	1235	1232.97	1168	1272	1.088	0.122	0.467748	0.999993	0.0245	0.035
	ENSMUSG00000051166	Eml5	protein_coding	12031	664	475	702	647	778	672	561	698	675	549	620	611	723	652	685	676	648.73	615	669	1.088	0.122	0.52348	0.999993	0.0313	0.0453
	ENSMUSG00000025192	Entpd7	protein_coding	8963	422	286	402	476	356	519	249	447	429	330	355	449	331	503	304	433	391.83	371	404	1.088	0.122	0.611308	0.999993	0.0487	0.056
	ENSMUSG00000054051	Ercc6	protein_coding	12851	346	220	397	373	393	311	270	401	352	254	351	352	365	302	330	388	336.66	319	347	1.088	0.122	0.591645	0.999993	0.0435	0.0597
	ENSMUSG00000027963	Extl2	protein_coding	3447	1070	797	863	992	1046	1098	809	1095	1087	921	763	937	972	1065	987	1060	973.94	924	1004	1.088	0.121	0.497557	0.999993	0.0275	0.0382
	ENSMUSG00000033487	Fndc3a	protein_coding	9944	850	787	1258	1035	1261	827	973	1129	864	909	1112	977	1172	802	1188	1093	1014.53	962	1046	1.088	0.121	0.518881	0.999993	0.0305	0.0376
	ENSMUSG00000007594	Hapln4	protein_coding	3924	234	165	242	296	267	381	107	141	238	191	214	279	248	369	131	136	225.8	214	233	1.088	0.122	0.713625	0.999993	0.0947	0.07
	ENSMUSG00000032579	Hemk1	protein_coding	3646	657	433	571	626	720	737	423	559	667	500	505	591	669	715	516	541	588.09	557	606	1.088	0.122	0.564937	0.999993	0.0384	0.0472
	ENSMUSG00000040606	Kazn	protein_coding	10721	122	73	266	272	164	97	44	256	124	84	235	257	152	94	54	248	156.02	148	161	1.088	0.122	0.784766	0.999993	0.1733	0.0805
	ENSMUSG00000037151	Lrrc20	protein_coding	3216	458	339	506	539	464	560	311	519	465	392	447	509	431	543	380	502	458.67	435	473	1.088	0.122	0.566471	0.999993	0.0383	0.0525
	ENSMUSG00000079481	Nhsl2	protein_coding	16952	454	254	665	570	613	575	212	527	461	294	588	538	570	558	259	510	472.1	448	487	1.088	0.121	0.669444	0.999993	0.0702	0.0518
	ENSMUSG00000056209	Npm3	protein_coding	1187	466	553	511	558	637	552	542	536	473	639	452	527	592	535	662	519	549.82	521	567	1.088	0.121	0.562927	0.999993	0.0375	0.0486
	ENSMUSG00000026274	Pask	protein_coding	9060	114	80	111	130	131	95	102	98	116	92	98	123	122	92	124	95	107.79	102	111	1.088	0.121	0.657188	0.999993	0.0574	0.0919
	ENSMUSG00000102742	Pcdhga11	protein_coding	4756	7145	4118	7379	8212	7881	6990	3651	7531	7259	4758	6522	7753	7324	6779	4456	7291	6517.59	6180	6721	1.088	0.121	0.56602	0.999993	0.0396	0.0358
	ENSMUSG00000103332	Pcdhga2	protein_coding	4689	7137	4110	7341	8145	7871	7019	3640	7516	7251	4749	6488	7690	7314	6807	4443	7276	6502.18	6163	6706	1.088	0.122	0.562901	0.999993	0.0396	0.0358
	ENSMUSG00000103567	Pcdhga5	protein_coding	4664	7326	4184	7464	8289	8063	7182	3699	7671	7443	4835	6597	7826	7493	6965	4515	7426	6637.27	6292	6845	1.088	0.122	0.566701	0.999993	0.0402	0.0359
	ENSMUSG00000031398	Plxna3	protein_coding	7880	788	369	673	671	782	852	333	734	801	426	595	633	727	826	406	711	640.65	607	661	1.088	0.122	0.636621	0.999993	0.058	0.0455
	ENSMUSG00000022325	Pop1	protein_coding	3795	166	117	147	158	139	183	152	151	169	135	130	149	129	177	186	146	152.66	145	157	1.088	0.122	0.64391	0.999993	0.0557	0.0813
	ENSMUSG00000032238	Rora	protein_coding	13071	2108	2044	2365	2279	2077	2467	2509	2500	2142	2362	2090	2152	1930	2392	3062	2420	2318.79	2198	2391	1.088	0.121	0.493314	0.999993	0.0277	0.0307
	ENSMUSG00000026812	Tsc1	protein_coding	11833	1165	646	1330	1124	1263	1357	766	1187	1184	746	1175	1061	1174	1316	935	1149	1092.54	1035	1127	1.088	0.122	0.530178	0.999993	0.0329	0.0365
	ENSMUSG00000020250	Txnrd1	protein_coding	7086	8357	3094	9838	9300	8936	8867	3549	7879	8490	3575	8695	8780	8304	8599	4332	7627	7300.28	6920	7528	1.088	0.122	0.662889	0.999993	0.0694	0.0364
	ENSMUSG00000027242	Wdr76	protein_coding	6305	87	73	122	120	133	73	68	122	88	84	108	113	124	71	83	118	98.67	93	102	1.088	0.121	0.682682	0.999993	0.0689	0.0947
	ENSMUSG00000040721	Zfhx2	protein_coding	18166	199	101	223	214	213	195	111	219	202	117	197	202	198	189	135	212	181.57	172	187	1.088	0.122	0.662282	0.999993	0.0645	0.0761
	ENSMUSG00000000686	Abhd15	protein_coding	3035	3898	2914	3821	3495	4408	4491	3188	3867	3960	3367	3377	3300	4096	4355	3891	3744	3761.25	3568	3877	1.087	0.12	0.476014	0.999993	0.025	0.0321
	ENSMUSG00000053684	BC048403	protein_coding	3136	530	370	458	444	483	633	411	516	538	428	405	419	449	614	502	500	481.73	457	497	1.087	0.12	0.581907	0.999993	0.0405	0.0514
	ENSMUSG00000039518	Cdsn	protein_coding	2678	16442	8959	13583	14199	19713	15584	9181	13120	16704	10352	12005	13405	18319	15113	11206	12701	13725.6	13020	14149	1.087	0.12	0.565012	0.999993	0.0388	0.0374
	ENSMUSG00000022174	Dad1	protein_coding	3916	4382	3724	4637	5109	4600	5674	3420	4662	4452	4303	4098	4823	4275	5502	4174	4513	4517.63	4284	4657	1.087	0.121	0.470279	0.999993	0.0247	0.0333
	ENSMUSG00000067017	Capza1-ps1	pseudogene	2858	102	223	165	209	177	156	184	174	104	258	146	197	164	151	225	168	176.65	169	181	1.073	0.102	0.741239	0.999993	0.0799	0.077
	ENSMUSG00000061589	Dot1l	protein_coding	8705	5745	2277	6288	5467	6442	6758	2450	4867	5836	2631	5557	5161	5986	6554	2990	4712	4928.54	4675	5081	1.087	0.12	0.655433	0.999993	0.0645	0.0339
	ENSMUSG00000017897	Eya2	protein_coding	2963	120	158	193	225	126	194	89	241	122	183	171	212	117	188	109	233	166.83	159	172	1.087	0.12	0.701093	0.999993	0.0821	0.0786
	ENSMUSG00000040681	Hmgn1	protein_coding	3221	3561	3643	4124	4433	3981	4095	4029	4152	3618	4210	3645	4185	3699	3971	4918	4019	4033.11	3824	4158	1.087	0.121	0.46894	0.999993	0.0247	0.0326
	ENSMUSG00000020069	Hnrnph3	protein_coding	3151	1344	1433	1506	1745	1627	1440	1523	1520	1365	1656	1331	1647	1512	1396	1859	1471	1529.81	1451	1577	1.087	0.121	0.465012	0.999993	0.0237	0.0327
	ENSMUSG00000001657	Hoxc8	protein_coding	2832	7450	4924	7002	7017	8076	7808	5909	6516	7569	5690	6188	6625	7505	7572	7212	6308	6833.55	6482	7044	1.087	0.12	0.489935	0.999993	0.0268	0.036
	ENSMUSG00000025092	Hspa12a	protein_coding	9192	12431	7197	12305	11718	13024	14332	6825	12680	12629	8316	10875	11063	12103	13899	8330	12275	11186.3	10607	11534	1.087	0.121	0.551963	0.999993	0.0369	0.0375
	ENSMUSG00000022587	Ly6e	protein_coding	3784	11968	12427	20250	21434	19854	12642	10885	16788	12159	14360	17897	20236	18450	12260	13286	16252	15612.3	14805	16097	1.087	0.121	0.559181	0.999993	0.0381	0.0372
	ENSMUSG00000051586	Mical3	protein_coding	23038	6155	3078	5828	5413	6544	6538	3237	5795	6253	3557	5151	5110	6081	6340	3951	5610	5256.66	4987	5418	1.087	0.12	0.57353	0.999993	0.0403	0.0343
	ENSMUSG00000073910	Mob3b	protein_coding	6200	1082	622	1175	1069	1136	1261	693	1077	1099	719	1038	1009	1056	1223	846	1043	1004.08	952	1035	1.087	0.12	0.533683	0.999993	0.0325	0.0377
	ENSMUSG00000026107	Nabp1	protein_coding	8498	2601	1129	2842	2275	2654	2391	1992	2413	2642	1305	2512	2148	2466	2319	2431	2336	2269.86	2153	2340	1.087	0.12	0.562876	0.999993	0.0379	0.0307
	ENSMUSG00000029478	Ncor2	protein_coding	10490	7869	2929	8063	7552	7997	8470	2909	7422	7994	3385	7126	7130	7431	8214	3551	7185	6501.95	6168	6702	1.087	0.12	0.669816	0.999993	0.0704	0.0358
	ENSMUSG00000038058	Nod1	protein_coding	5079	4294	2418	4397	4691	4480	4822	2302	4051	4362	2794	3886	4429	4163	4676	2810	3922	3880.25	3681	4000	1.087	0.12	0.556226	0.999993	0.0369	0.0323
	ENSMUSG00000103677	Pcdhga4	protein_coding	4727	7177	4136	7382	8184	7913	7026	3663	7557	7291	4779	6524	7727	7353	6814	4471	7316	6534.34	6198	6736	1.087	0.12	0.568635	0.999993	0.0395	0.0358
	ENSMUSG00000103472	Pcdhga7	protein_coding	5217	7225	4151	7458	8222	7963	7097	3695	7625	7340	4797	6591	7762	7400	6882	4510	7382	6583.01	6243	6787	1.087	0.121	0.567215	0.999993	0.0396	0.0358
	ENSMUSG00000103749	Pcdhgb5	protein_coding	6733	7199	4143	7434	8230	7969	7027	3658	7609	7314	4787	6570	7770	7405	6815	4465	7366	6561.47	6224	6764	1.087	0.12	0.570501	0.999993	0.04	0.0358
	ENSMUSG00000026409	Pfkfb2	protein_coding	7254	312	242	326	294	394	344	263	314	317	280	288	278	366	334	321	304	310.87	295	321	1.087	0.12	0.588961	0.999993	0.0406	0.0617
	ENSMUSG00000061360	Phf5a	protein_coding	2166	869	760	902	1042	971	893	799	938	883	878	797	984	902	866	975	908	899.2	853	927	1.087	0.121	0.480705	0.999993	0.0251	0.0394
	ENSMUSG00000029246	Ppat	protein_coding	4421	373	351	410	444	443	364	379	445	379	406	362	419	412	353	463	431	403.01	382	416	1.087	0.12	0.572037	0.999993	0.0378	0.0554
	ENSMUSG00000033931	Rbm34	protein_coding	4970	611	515	604	670	645	676	549	632	621	595	534	633	599	656	670	612	614.88	583	634	1.087	0.12	0.527261	0.999993	0.0307	0.0463
	ENSMUSG00000028274	Rngtt	protein_coding	7094	723	600	703	716	793	770	709	712	735	693	621	676	737	747	865	689	720.42	683	743	1.087	0.121	0.521852	0.999993	0.0304	0.0433
	ENSMUSG00000045827	Serpinb9	protein_coding	3494	871	1125	1168	1373	1333	985	969	1189	885	1300	1032	1296	1239	955	1183	1151	1130.13	1072	1165	1.087	0.12	0.509153	0.999993	0.0285	0.0361
	ENSMUSG00000034135	Sik3	protein_coding	9318	2272	1621	2830	2694	2826	2606	1660	2468	2308	1873	2501	2543	2626	2527	2026	2389	2349.31	2227	2422	1.087	0.121	0.472013	0.999993	0.0249	0.0307
[truncated: 13,201 more rows]

## Sheet: Protein_Coding_Genes
	GENE_ID	GENE_NAME	BIOTYPE	Length	W0	W53	W6	C2	C22	C4	C50	C13	norm.W0	norm.W53	norm.W6	norm.C2	norm.C22	norm.C4	norm.C50	norm.C13	baseMean	DBC1LoxP/LoxP	DCB1 KO	FC	log2FoldChange	pvalue	padj	tagwise.dispersion	trended.dispersion
	ENSMUSG00000032374	Plod2	protein_coding	5392	700	537	833	427	437	329	247	438	711	621	736	403	406	319	301	424	490.2	689	371	0.538	-0.894	1.72e-05	0.0653307	0.0384	0.051
	ENSMUSG00000032425	Zfp949	protein_coding	4110	227	282	255	476	550	484	484	515	231	326	225	449	511	469	591	499	412.63	261	504	1.935	0.952	4.48e-05	0.136168	0.043	0.0549
	ENSMUSG00000105096	Gbp10	protein_coding	3873	103	99	87	442	336	205	154	138	105	114	77	417	312	199	188	134	193.23	99	250	2.538	1.344	0.000238459	0.604097	0.1022	0.0744
	ENSMUSG00000068855	H2ac20	protein_coding	520	249	877	46	47	196	94	76	54	253	1013	41	44	182	91	93	52	221.22	436	92	0.213	-2.232	0.000339689	0.737611	0.3562	0.0708
	ENSMUSG00000075014	Gm10800	protein_coding	660	5	0	51	151	24	58	2	63	5	0	45	143	22	56	2	61	41.84	17	57	3.36	1.748	0.0741326	0.999993	0.7237	0.1234
	ENSMUSG00000007033	Hspa1l	protein_coding	2472	99	64	221	101	129	133	1306	60	101	74	195	95	120	129	1594	58	295.77	123	399	3.232	1.692	0.0434513	0.999993	0.5463	0.0631
	ENSMUSG00000112449	Srp54b	protein_coding	4513	159	116	136	123	392	249	315	662	162	134	120	116	364	241	384	641	270.37	139	349	2.52	1.334	0.001095	0.999993	0.131	0.0653
	ENSMUSG00000090877	Hspa1b	protein_coding	2803	4283	4688	17729	15238	8336	4818	55640	3417	4351	5417	15669	14386	7746	4672	67911	3308	15432.6	8479	19605	2.312	1.209	0.100505	0.999993	0.4449	0.0372
	ENSMUSG00000004707	Ly9	protein_coding	3307	14	34	33	56	67	54	57	76	14	39	29	53	62	52	70	74	49.16	27	62	2.257	1.174	0.0018528	0.999993	0.0939	0.1184
	ENSMUSG00000025017	Pik3ap1	protein_coding	5572	115	328	237	598	221	598	132	1076	117	379	209	565	205	580	161	1042	407.24	235	511	2.173	1.12	0.0266405	0.999993	0.2084	0.0551
	ENSMUSG00000091971	Hspa1a	protein_coding	2967	4771	6138	18001	16714	8532	5778	53655	4411	4847	7093	15909	15780	7929	5603	65488	4270	15864.9	9283	19814	2.134	1.094	0.106404	0.999993	0.3807	0.0372
	ENSMUSG00000041078	Grid1	protein_coding	5962	354	167	244	334	194	1297	121	796	360	193	216	315	180	1258	148	771	429.99	256	534	2.086	1.061	0.0519073	0.999993	0.2454	0.0539
	ENSMUSG00000092609	Gm20481	protein_coding	564	1647	2294	6542	6584	2994	2097	17544	1724	1673	2651	5782	6216	2782	2034	21413	1669	5527.47	3369	6823	2.025	1.018	0.116969	0.999993	0.3521	0.0347
	ENSMUSG00000016995	Matn4	protein_coding	5174	32	11	64	85	61	131	30	43	33	13	57	80	57	127	37	42	55.5	34	69	2.001	1.001	0.0397662	0.999993	0.1796	0.1138
	ENSMUSG00000053318	Slamf8	protein_coding	3079	21	29	67	89	92	64	39	105	21	34	59	84	85	62	48	102	61.86	38	76	1.993	0.995	0.0109183	0.999993	0.1106	0.1101
	ENSMUSG00000105504	Gbp5	protein_coding	6637	814	372	894	1830	1749	2050	371	1018	827	430	790	1728	1625	1988	453	985	1103.29	682	1356	1.987	0.99	0.00648392	0.999993	0.1099	0.0364
	ENSMUSG00000094103	Fam177a2	protein_coding	3863	96	103	84	335	143	122	126	238	98	119	74	316	133	118	154	230	155.31	97	190	1.967	0.976	0.0059817	0.999993	0.0986	0.0807
	ENSMUSG00000021281	Tnfaip2	protein_coding	4984	3106	783	4783	8057	3650	10792	1223	3871	3155	905	4227	7607	3392	10466	1493	3747	4373.98	2762	5341	1.933	0.951	0.0593661	0.999993	0.2135	0.0331
	ENSMUSG00000045868	Gvin1	protein_coding	9005	31	29	60	156	110	27	36	60	31	34	53	147	102	26	44	58	61.97	39	75	1.916	0.938	0.0523779	0.999993	0.1797	0.11
	ENSMUSG00000031506	Ptpn7	protein_coding	6102	16	27	37	53	45	63	31	67	16	31	33	50	42	61	38	65	41.98	27	51	1.912	0.935	0.0142386	0.999993	0.0967	0.1239
	ENSMUSG00000049598	Vsig8	protein_coding	1879	19	54	80	57	150	122	74	87	19	62	71	54	139	118	90	84	79.81	51	97	1.91	0.934	0.02639	0.999993	0.1354	0.1017
	ENSMUSG00000041481	Serpina3g	protein_coding	2105	56	28	37	146	71	89	13	84	57	32	33	138	66	86	16	81	63.66	41	77	1.908	0.932	0.0576127	0.999993	0.1863	0.1091
	ENSMUSG00000048852	Gm12185	protein_coding	5587	52	77	239	446	418	67	107	120	53	89	211	421	388	65	131	116	184.28	118	224	1.903	0.928	0.0943145	0.999993	0.2537	0.0757
	ENSMUSG00000078922	Tgtp1	protein_coding	3205	87	153	497	900	897	105	181	193	88	177	439	850	834	102	221	187	362.16	235	439	1.867	0.9	0.137894	0.999993	0.3081	0.0579
	ENSMUSG00000037280	Galnt6	protein_coding	3871	21	17	59	55	90	76	26	49	21	20	52	52	84	74	32	47	47.69	31	58	1.844	0.883	0.0400164	0.999993	0.1346	0.1191
	ENSMUSG00000028238	Atp6v0d2	protein_coding	2716	88	123	114	133	204	210	215	234	89	142	101	126	190	204	262	227	167.5	111	202	1.82	0.864	0.004961	0.999993	0.0735	0.0786
	ENSMUSG00000068246	Apol9b	protein_coding	1821	28	36	36	74	106	32	34	67	28	42	32	70	99	31	41	65	50.95	34	61	1.807	0.854	0.0352776	0.999993	0.1184	0.117
	ENSMUSG00000034438	Gbp8	protein_coding	3443	19	27	60	114	132	16	27	32	19	31	53	108	123	16	33	31	51.66	34	62	1.791	0.841	0.147127	0.999993	0.2659	0.1163
	ENSMUSG00000074824	Rslcan18	protein_coding	8039	43	32	36	54	94	47	77	60	44	37	32	51	87	46	94	58	56.06	38	67	1.788	0.838	0.0208516	0.999993	0.0922	0.1139
	ENSMUSG00000022881	Rfc4	protein_coding	1533	154	203	171	334	368	300	306	268	156	235	151	315	342	291	373	259	265.41	181	316	1.752	0.809	0.00167632	0.999993	0.0522	0.0658
	ENSMUSG00000047415	Gpr68	protein_coding	7159	40	17	60	62	96	96	23	64	41	20	53	59	89	93	28	62	55.52	38	66	1.744	0.802	0.0585578	0.999993	0.1346	0.1138
	ENSMUSG00000052477	C130026I21Rik	protein_coding	3827	694	211	248	1273	586	971	223	442	705	244	219	1202	545	942	272	428	569.52	389	678	1.741	0.8	0.0725972	0.999993	0.167	0.0478
	ENSMUSG00000003882	Il7r	protein_coding	4663	29	47	48	42	108	68	56	90	29	54	42	40	100	66	68	87	60.95	42	72	1.721	0.783	0.035908	0.999993	0.1013	0.1108
	ENSMUSG00000052776	Oas1a	protein_coding	1885	120	92	139	267	295	147	135	170	122	106	123	252	274	143	165	165	168.65	117	200	1.705	0.77	0.010439	0.999993	0.0708	0.0783
	ENSMUSG00000038179	Slamf7	protein_coding	4577	30	51	163	102	112	152	129	163	30	59	144	96	104	147	157	158	112.06	78	132	1.694	0.761	0.0620227	0.999993	0.1328	0.0907
	ENSMUSG00000018906	P4ha2	protein_coding	6239	660	987	802	2166	782	1873	1006	1313	671	1141	709	2045	727	1816	1228	1271	1200.85	840	1417	1.688	0.755	0.00780297	0.999993	0.068	0.0353
	ENSMUSG00000025877	Hk3	protein_coding	3682	76	99	151	193	197	237	96	208	77	114	133	182	183	230	117	201	154.84	108	183	1.686	0.754	0.0125995	0.999993	0.0711	0.0808
	ENSMUSG00000072494	Ppp1r3e	protein_coding	2508	102	82	90	84	85	303	60	262	104	95	80	79	79	294	73	254	132.11	93	156	1.683	0.751	0.1003	0.999993	0.1705	0.0855
	ENSMUSG00000022838	Eaf2	protein_coding	4370	131	67	140	209	129	359	109	138	133	77	124	197	120	348	133	134	158.28	111	186	1.671	0.741	0.0461883	0.999993	0.1114	0.0801
	ENSMUSG00000036526	Card11	protein_coding	4866	26	11	64	42	76	46	26	84	26	13	57	40	71	45	32	81	45.45	32	54	1.665	0.735	0.111821	0.999993	0.1611	0.1208
	ENSMUSG00000059089	Fcgr4	protein_coding	1256	32	47	44	130	72	35	42	75	33	54	39	123	67	34	51	73	59.14	42	70	1.664	0.734	0.0727861	0.999993	0.1255	0.1118
	ENSMUSG00000030329	Pianp	protein_coding	2851	19	37	58	58	63	87	39	72	19	43	51	55	59	84	48	70	53.54	38	63	1.664	0.735	0.0501746	0.999993	0.101	0.1152
	ENSMUSG00000073568	Arl14epl	protein_coding	2257	54	53	52	82	44	149	67	107	55	61	46	77	41	144	82	104	76.28	54	90	1.661	0.732	0.0560584	0.999993	0.1116	0.1032
	ENSMUSG00000058427	Cxcl2	protein_coding	2068	1569	1678	3052	4570	2541	5615	2544	2054	1594	1939	2697	4315	2361	5445	3105	1988	2930.61	2077	3443	1.658	0.729	0.0122882	0.999993	0.0722	0.031
	ENSMUSG00000017737	Mmp9	protein_coding	3539	28	52	52	69	105	82	34	89	28	60	46	65	98	80	41	86	63.05	45	74	1.657	0.729	0.0487936	0.999993	0.1004	0.1095
	ENSMUSG00000029322	Plac8	protein_coding	1592	35	62	55	147	138	53	18	90	36	72	49	139	128	51	22	87	72.92	52	85	1.652	0.724	0.132339	0.999993	0.1842	0.1045
	ENSMUSG00000079363	Gbp4	protein_coding	7494	237	353	827	1338	1555	298	296	445	241	408	731	1263	1445	289	361	431	646.11	460	758	1.648	0.72	0.134822	0.999993	0.1973	0.0453
	ENSMUSG00000003271	Sult2b1	protein_coding	3950	27	76	26	89	36	84	98	61	27	88	23	84	33	81	120	59	64.48	46	75	1.645	0.718	0.129638	0.999993	0.1755	0.1092
	ENSMUSG00000090942	F830016B08Rik	protein_coding	3297	44	11	32	87	70	56	16	14	45	13	28	82	65	54	20	14	40.03	29	47	1.639	0.713	0.193261	0.999993	0.2328	0.1253
	ENSMUSG00000078921	Tgtp2	protein_coding	2938	170	230	481	969	872	156	174	279	173	266	425	915	810	151	212	270	402.81	288	472	1.639	0.712	0.154951	0.999993	0.2126	0.0554
	ENSMUSG00000029304	Spp1	protein_coding	1648	22	49	29	38	55	59	97	24	22	57	26	36	51	57	118	23	48.8	35	57	1.638	0.712	0.148205	0.999993	0.1858	0.1191
	ENSMUSG00000054072	Iigp1	protein_coding	5823	4522	1677	8159	15031	11999	4167	2093	5563	4594	1938	7211	14191	11150	4041	2555	5385	6383.11	4581	7464	1.629	0.704	0.130318	0.999993	0.1858	0.0356
	ENSMUSG00000003283	Hck	protein_coding	2092	43	59	105	154	110	107	55	141	44	68	93	145	102	104	67	136	94.96	68	111	1.625	0.701	0.04264	0.999993	0.0916	0.0959
	ENSMUSG00000040328	Olfr56	protein_coding	4724	88	114	145	390	293	91	75	129	89	132	128	368	272	88	92	125	161.8	116	189	1.625	0.7	0.110449	0.999993	0.1588	0.0794
	ENSMUSG00000038352	Arl5c	protein_coding	2073	48	35	92	90	110	106	78	82	49	40	81	85	102	103	95	79	79.39	57	93	1.623	0.699	0.0308347	0.999993	0.0769	0.1018
	ENSMUSG00000056487	Mettl7a2	protein_coding	1804	38	300	190	321	356	45	511	198	39	347	168	303	331	44	624	192	255.76	185	299	1.619	0.695	0.265095	0.999993	0.33	0.0668
	ENSMUSG00000046805	Mpeg1	protein_coding	4334	542	919	872	1312	1467	1272	976	1433	551	1062	771	1239	1363	1234	1191	1387	1099.65	795	1283	1.616	0.692	0.000696383	0.999993	0.0348	0.0364
	ENSMUSG00000026981	Il1rn	protein_coding	5535	100	79	176	147	200	206	161	225	102	91	156	139	186	200	197	218	160.89	116	188	1.611	0.688	0.0169565	0.999993	0.0647	0.0797
	ENSMUSG00000041827	Oasl1	protein_coding	2608	100	41	105	179	144	104	105	124	102	47	93	169	134	101	128	120	111.7	81	130	1.611	0.688	0.0295402	0.999993	0.0766	0.0908
	ENSMUSG00000019850	Tnfaip3	protein_coding	7226	4349	4283	8461	12197	7267	14381	6150	5678	4418	4949	7478	11515	6753	13946	7506	5497	7757.84	5615	9043	1.611	0.688	0.0156273	0.999993	0.0693	0.0367
	ENSMUSG00000026649	Cfap126	protein_coding	1774	59	72	108	75	120	161	148	127	60	83	95	71	112	156	181	123	110.08	79	129	1.609	0.686	0.0414996	0.999993	0.0877	0.0913
	ENSMUSG00000078920	Ifi47	protein_coding	2473	213	276	452	1061	784	298	177	270	216	319	399	1002	729	289	216	261	428.93	311	499	1.603	0.68	0.119834	0.999993	0.1621	0.0539
	ENSMUSG00000027514	Zbp1	protein_coding	3529	328	190	242	685	450	427	214	311	333	220	214	647	418	414	261	301	350.99	256	408	1.598	0.677	0.0265387	0.999993	0.077	0.0587
	ENSMUSG00000079362	Gm43302	protein_coding	4310	1797	1039	1660	3102	3166	2576	1465	1810	1826	1201	1467	2929	2942	2498	1788	1752	2050.3	1498	2382	1.59	0.669	0.00215412	0.999993	0.0404	0.031
	ENSMUSG00000049723	Mmp12	protein_coding	7237	392	541	425	920	773	1024	331	736	398	625	376	869	718	993	404	712	636.93	466	739	1.587	0.666	0.0170458	0.999993	0.0655	0.0456
	ENSMUSG00000104713	Gbp6	protein_coding	5954	2219	1308	2195	3912	4025	3367	1745	2318	2254	1511	1940	3693	3740	3265	2130	2244	2597.3	1902	3014	1.585	0.664	0.00307232	0.999993	0.0429	0.0307
	ENSMUSG00000074570	Cass4	protein_coding	5340	45	49	80	85	116	95	53	116	46	57	71	80	108	92	65	112	78.77	58	91	1.584	0.663	0.0390491	0.999993	0.0757	0.102
	ENSMUSG00000038550	Ciart	protein_coding	2261	40	42	58	81	61	49	92	82	41	49	51	76	57	48	112	79	64.1	47	74	1.583	0.663	0.0596121	0.999993	0.09	0.1092
	ENSMUSG00000025738	Fbxl16	protein_coding	3587	30	39	32	60	44	52	43	74	30	45	28	57	41	50	52	72	46.99	34	54	1.579	0.659	0.061817	0.999993	0.0846	0.12
	ENSMUSG00000029657	Hsph1	protein_coding	7266	2741	1680	4250	4099	3127	3130	8224	2522	2785	1941	3756	3870	2906	3035	10038	2441	3846.55	2827	4458	1.576	0.657	0.0841754	0.999993	0.1242	0.0323
	ENSMUSG00000034227	Foxj1	protein_coding	2623	27	52	99	106	113	72	77	93	27	60	87	100	105	70	94	90	79.24	58	92	1.567	0.648	0.0732933	0.999993	0.0999	0.1019
	ENSMUSG00000030774	Pak1	protein_coding	3943	34	52	59	93	71	74	62	84	35	60	52	88	66	72	76	81	66.16	49	77	1.565	0.646	0.0426944	0.999993	0.0716	0.108
	ENSMUSG00000068606	Gm4841	protein_coding	2839	115	17	112	263	135	141	13	86	117	20	99	248	125	137	16	83	105.63	79	122	1.552	0.634	0.296564	0.999993	0.3091	0.0923
	ENSMUSG00000043424	Eif3j2	protein_coding	2379	104	47	134	119	112	116	234	112	106	54	118	112	104	112	286	108	125.17	93	144	1.549	0.631	0.10508	0.999993	0.1227	0.0874
	ENSMUSG00000000263	Glra1	protein_coding	2414	103	112	77	194	118	221	80	178	105	129	68	183	110	214	98	172	134.9	101	155	1.549	0.631	0.0589714	0.999993	0.0885	0.0849
	ENSMUSG00000031558	Slit2	protein_coding	25433	154	134	294	329	414	277	132	362	156	155	260	311	385	269	161	350	255.83	190	295	1.549	0.631	0.0405015	0.999993	0.0779	0.0667
	ENSMUSG00000050195	Scd4	protein_coding	3768	385	179	223	564	1055	164	224	106	391	207	197	532	980	159	273	103	355.37	265	409	1.546	0.628	0.240061	0.999993	0.244	0.0583
	ENSMUSG00000050921	P2ry10	protein_coding	2982	23	33	40	56	82	34	19	65	23	38	35	53	76	33	23	63	43.13	32	50	1.543	0.626	0.135324	0.999993	0.1277	0.1228
	ENSMUSG00000026950	Neb	protein_coding	26675	94	44	106	116	119	210	56	129	95	51	94	110	111	204	68	125	107.13	80	124	1.54	0.623	0.0839382	0.999993	0.1026	0.092
	ENSMUSG00000055301	Adh7	protein_coding	3787	9	44	51	49	93	26	48	54	9	51	45	46	86	25	59	52	46.73	35	54	1.535	0.618	0.204532	0.999993	0.1829	0.1202
	ENSMUSG00000037475	Thoc2	protein_coding	12666	789	1418	1080	1714	1949	1527	1526	1866	802	1639	954	1618	1811	1481	1863	1806	1496.72	1132	1716	1.517	0.601	0.00496602	0.999993	0.0389	0.0329
	ENSMUSG00000073555	Gm4951	protein_coding	2645	250	52	187	396	340	204	64	253	254	60	165	374	316	198	78	245	211.25	160	242	1.515	0.599	0.187999	0.999993	0.1745	0.0718
	ENSMUSG00000001249	Hpn	protein_coding	4101	30	40	57	79	82	62	35	69	30	46	50	75	76	60	43	67	55.94	42	64	1.514	0.599	0.0784719	0.999993	0.0817	0.1137
	ENSMUSG00000025473	Adam8	protein_coding	4638	208	214	401	337	517	491	275	450	211	247	354	318	480	476	336	436	357.38	271	409	1.509	0.593	0.0225219	0.999993	0.0556	0.0582
	ENSMUSG00000038155	Gstp2	protein_coding	1113	134	116	127	156	167	215	120	313	136	134	112	147	155	209	146	303	167.86	127	192	1.508	0.593	0.0556314	0.999993	0.0768	0.0784
	ENSMUSG00000002204	Napsa	protein_coding	2660	23	40	72	117	80	51	31	65	23	46	64	110	74	49	38	63	58.53	44	67	1.508	0.592	0.150499	0.999993	0.1296	0.112
	ENSMUSG00000071341	Egr4	protein_coding	2148	241	87	221	363	187	471	159	195	245	101	195	343	174	457	194	189	237.1	180	271	1.503	0.588	0.109837	0.999993	0.1129	0.0687
	ENSMUSG00000024397	Aif1	protein_coding	1532	11	60	32	69	47	60	41	55	11	69	28	65	44	58	50	53	47.38	36	54	1.501	0.586	0.191517	0.999993	0.1522	0.1198
	ENSMUSG00000011008	Mcoln2	protein_coding	3288	63	24	93	76	101	120	43	106	64	28	82	72	94	116	52	103	76.38	58	87	1.501	0.586	0.125053	0.999993	0.1132	0.103
	ENSMUSG00000053063	Clec12a	protein_coding	5528	70	112	87	160	123	158	97	159	71	129	77	151	114	153	118	154	121.04	92	138	1.5	0.585	0.0498338	0.999993	0.0682	0.0883
	ENSMUSG00000091705	H2-Q2	protein_coding	2181	502	572	632	1094	573	1279	645	753	510	661	559	1033	532	1240	787	729	756.42	577	864	1.5	0.585	0.0217647	0.999993	0.0548	0.0424
	ENSMUSG00000011148	Adssl1	protein_coding	2090	64	119	130	161	198	171	101	172	65	138	115	152	184	166	123	167	138.63	106	158	1.499	0.584	0.0507945	0.999993	0.0698	0.0841
	ENSMUSG00000035692	Isg15	protein_coding	703	220	255	393	751	600	192	266	397	224	295	347	709	558	186	325	384	378.41	289	432	1.499	0.584	0.0948619	0.999993	0.103	0.0569
	ENSMUSG00000041954	Tnfrsf18	protein_coding	1524	41	14	64	73	46	69	49	51	42	16	57	69	43	67	60	49	50.27	38	58	1.494	0.579	0.13875	0.999993	0.1125	0.1174
	ENSMUSG00000078606	Gm4070	protein_coding	9275	57	45	73	155	131	49	60	45	58	52	65	146	122	48	73	44	75.85	58	87	1.486	0.572	0.164052	0.999993	0.1329	0.1033
	ENSMUSG00000022884	Eif4a2	protein_coding	5338	7404	8396	8894	12138	14781	10877	12409	11563	7522	9702	7860	11460	13736	10548	15146	11194	10895.9	8361	12417	1.485	0.57	0.00258395	0.999993	0.031	0.0375
	ENSMUSG00000091649	Phf11b	protein_coding	1184	24	48	50	75	74	59	51	49	24	55	44	71	69	57	62	47	53.81	41	61	1.485	0.571	0.103626	0.999993	0.0872	0.1152
	ENSMUSG00000069874	Irgm2	protein_coding	3690	1588	687	2097	3916	2738	1873	702	1619	1613	794	1853	3697	2544	1816	857	1567	1842.8	1420	2096	1.476	0.562	0.116172	0.999993	0.1104	0.0314
	ENSMUSG00000026822	Lcn2	protein_coding	2623	196	157	208	375	158	436	182	250	199	181	184	354	147	423	222	242	244.03	188	278	1.476	0.561	0.0773753	0.999993	0.0833	0.068
	ENSMUSG00000069892	9930111J21Rik2	protein_coding	7017	60	68	145	172	285	45	80	92	61	79	128	162	265	44	98	89	115.66	89	132	1.472	0.558	0.223779	0.999993	0.1741	0.0896
	ENSMUSG00000040495	Chrm4	protein_coding	1440	257	150	281	430	304	537	54	408	261	173	248	406	282	521	66	395	294.11	227	334	1.468	0.554	0.20135	0.999993	0.1596	0.063
	ENSMUSG00000055150	Zfp78	protein_coding	5018	16	43	49	53	49	35	57	71	16	50	43	50	46	34	70	69	47.13	36	54	1.468	0.554	0.173028	0.999993	0.1216	0.12
	ENSMUSG00000043557	Mdga1	protein_coding	9515	207	115	165	290	198	331	100	304	210	133	146	274	184	321	122	294	210.52	163	239	1.467	0.553	0.0916383	0.999993	0.0884	0.072
	ENSMUSG00000038624	Nepn	protein_coding	1999	104	83	157	219	165	141	102	219	106	96	139	207	153	137	124	212	146.71	114	167	1.467	0.553	0.0592516	0.999993	0.0677	0.0824
	ENSMUSG00000022674	Ube2v2	protein_coding	7132	153	196	198	338	283	200	199	351	155	226	175	319	263	194	243	340	239.45	185	272	1.466	0.552	0.0404068	0.999993	0.0585	0.0685
	ENSMUSG00000031662	Snx20	protein_coding	6439	24	43	50	67	61	61	36	67	24	50	44	63	57	59	44	65	50.77	39	58	1.464	0.55	0.112653	0.999993	0.0841	0.1171
	ENSMUSG00000035385	Ccl2	protein_coding	1138	6522	1925	9682	11971	8051	13374	3655	6445	6626	2224	8557	11302	7482	12970	4461	6239	7482.57	5802	8491	1.463	0.549	0.141153	0.999993	0.1208	0.0365
	ENSMUSG00000021950	Anxa8	protein_coding	1880	976	400	577	1054	706	1807	359	970	992	462	510	995	656	1752	438	939	843.05	655	956	1.461	0.547	0.128442	0.999993	0.1112	0.0405
	ENSMUSG00000023132	Gzma	protein_coding	1006	20	28	49	101	61	9	13	59	20	32	43	95	57	9	16	57	41.22	32	47	1.461	0.547	0.34542	0.999993	0.2689	0.1243
	ENSMUSG00000031343	Gabra3	protein_coding	3924	19	37	45	72	84	22	25	51	19	43	40	68	78	21	31	49	43.64	34	49	1.46	0.546	0.225295	0.999993	0.1532	0.1224
	ENSMUSG00000028214	Gem	protein_coding	2104	2560	1619	4541	5528	4079	4952	3190	3032	2601	1871	4013	5219	3790	4802	3894	2935	3640.68	2828	4128	1.459	0.545	0.0256941	0.999993	0.0516	0.0319
	ENSMUSG00000034459	Ifit1	protein_coding	2656	347	148	289	633	576	233	146	362	353	171	255	598	535	226	178	350	333.3	260	377	1.454	0.54	0.146318	0.999993	0.117	0.0599
	ENSMUSG00000060131	Atp8b4	protein_coding	6660	34	27	48	56	49	64	33	64	35	31	42	53	46	62	40	62	46.36	36	53	1.453	0.539	0.113545	0.999993	0.0789	0.1203
	ENSMUSG00000061132	Blnk	protein_coding	5991	57	93	103	101	151	150	89	133	58	107	91	95	140	145	109	129	109.37	85	124	1.449	0.536	0.0756239	0.999993	0.0694	0.0915
	ENSMUSG00000073409	H2-Q6	protein_coding	2085	5119	4396	5984	11771	8747	7815	3863	6182	5200	5080	5289	11113	8128	7579	4715	5985	6636.07	5190	7504	1.446	0.532	0.0247038	0.999993	0.0486	0.0359
	ENSMUSG00000020467	Efemp1	protein_coding	2037	1005	5543	912	5624	1595	6438	2980	3231	1021	6405	806	5310	1482	6243	3637	3128	3504.05	2744	3960	1.443	0.529	0.321902	0.999993	0.2481	0.0317
	ENSMUSG00000078853	Igtp	protein_coding	2022	1348	524	1621	3270	2504	1117	534	1037	1369	605	1433	3087	2327	1083	652	1004	1445.07	1136	1631	1.435	0.522	0.197826	0.999993	0.142	0.0333
	ENSMUSG00000034855	Cxcl10	protein_coding	2252	5762	753	10403	10534	8586	11384	3380	5128	5854	870	9194	9945	7979	11040	4125	4964	6746.43	5306	7611	1.434	0.52	0.281197	0.999993	0.2027	0.036
	ENSMUSG00000032691	Nlrp3	protein_coding	4057	208	88	299	287	295	377	151	295	211	102	264	271	274	366	184	286	244.73	192	276	1.432	0.518	0.0999496	0.999993	0.0823	0.0678
	ENSMUSG00000023992	Trem2	protein_coding	4946	121	277	203	245	269	372	262	332	123	320	179	231	250	361	320	321	263.2	207	297	1.432	0.518	0.0898062	0.999993	0.077	0.066
	ENSMUSG00000031548	Sfrp1	protein_coding	4372	72	107	132	167	141	197	92	160	73	124	117	158	131	191	112	155	132.55	105	149	1.431	0.517	0.0786904	0.999993	0.0675	0.0855
	ENSMUSG00000070427	Il18bp	protein_coding	3026	159	113	166	260	254	209	131	208	162	131	147	245	236	203	160	201	185.53	147	209	1.43	0.516	0.0494566	0.999993	0.0544	0.0755
	ENSMUSG00000034394	Lif	protein_coding	4350	756	64	388	801	283	1358	107	367	768	74	343	756	263	1317	131	355	500.87	395	564	1.429	0.515	0.413485	0.999993	0.3431	0.0505
	ENSMUSG00000018920	Cxcl16	protein_coding	3021	240	271	536	726	410	602	291	463	244	313	474	685	381	584	355	448	435.54	344	491	1.428	0.514	0.0708702	0.999993	0.068	0.0536
	ENSMUSG00000042476	Abcb4	protein_coding	9383	73	75	115	144	89	183	67	150	74	87	102	136	83	177	82	145	110.7	88	125	1.424	0.51	0.117434	0.999993	0.0833	0.091
	ENSMUSG00000033949	Trim36	protein_coding	4933	70	48	123	132	116	87	70	162	71	55	109	125	108	84	85	157	99.29	78	112	1.421	0.507	0.123588	0.999993	0.0842	0.0945
	ENSMUSG00000039850	Endov	protein_coding	6138	703	516	719	1023	1017	1159	638	816	714	596	635	966	945	1124	779	790	818.67	648	921	1.42	0.505	0.00973018	0.999993	0.032	0.041
	ENSMUSG00000051506	Wdfy4	protein_coding	10552	68	55	142	145	125	140	38	181	69	64	125	137	116	136	46	175	108.57	86	122	1.417	0.503	0.190241	0.999993	0.1193	0.0915
	ENSMUSG00000020205	Phlda1	protein_coding	2205	6346	2106	9566	10824	7058	12404	4376	6895	6447	2434	8454	10219	6559	12029	5341	6675	7269.72	5778	8165	1.413	0.499	0.135543	0.999993	0.0971	0.0364
	ENSMUSG00000004730	Adgre1	protein_coding	3238	261	538	586	490	642	701	724	699	265	622	518	463	597	680	884	677	588.01	468	660	1.409	0.495	0.0763386	0.999993	0.0661	0.0472
	ENSMUSG00000038147	Cd84	protein_coding	6272	77	178	172	160	207	228	220	197	78	206	152	151	192	221	269	191	182.46	145	205	1.409	0.495	0.124285	0.999993	0.0846	0.0761
	ENSMUSG00000021451	Sema4d	protein_coding	7679	51	44	112	143	112	107	35	91	52	51	99	135	104	104	43	88	84.41	67	95	1.407	0.493	0.196489	0.999993	0.1151	0.0996
	ENSMUSG00000018986	Slfn3	protein_coding	3411	30	8	98	104	89	22	25	67	30	9	87	98	83	21	31	65	52.99	42	60	1.405	0.491	0.395028	0.999993	0.2734	0.1153
	ENSMUSG00000029417	Cxcl9	protein_coding	3016	4205	1664	7617	9048	6809	8195	2257	4841	4272	1923	6732	8542	6327	7947	2755	4686	5398.09	4309	6051	1.404	0.49	0.174856	0.999993	0.1135	0.0345
	ENSMUSG00000021298	Gpr132	protein_coding	2715	110	50	146	161	178	126	60	193	112	58	129	152	165	122	73	187	124.78	100	140	1.404	0.489	0.16067	0.999993	0.0981	0.0872
	ENSMUSG00000070605	Zfp992	protein_coding	4550	38	24	38	19	59	60	46	49	39	28	34	18	55	58	56	47	41.81	34	47	1.402	0.488	0.228471	0.999993	0.1186	0.1242
	ENSMUSG00000040829	Zmynd15	protein_coding	4409	97	146	280	359	199	265	150	248	99	169	247	339	185	257	183	240	214.84	172	241	1.402	0.488	0.130649	0.999993	0.0861	0.0714
	ENSMUSG00000036067	Slc2a6	protein_coding	3211	55	15	60	77	63	68	23	73	56	17	53	73	59	66	28	71	52.77	42	59	1.401	0.487	0.240849	0.999993	0.1317	0.1156
	ENSMUSG00000049109	Themis	protein_coding	11682	68	27	76	20	47	83	37	210	69	31	67	19	44	80	45	203	69.87	56	78	1.4	0.486	0.392068	0.999993	0.2672	0.106
	ENSMUSG00000022667	Cd200r1	protein_coding	3348	20	43	46	62	46	57	48	44	20	50	41	59	43	55	59	43	46.05	37	52	1.398	0.483	0.188008	0.999993	0.0951	0.1208
	ENSMUSG00000066154	Mup3	protein_coding	1068	56	56	77	98	108	76	79	82	57	65	68	93	100	74	96	79	79.01	63	88	1.397	0.483	0.101731	0.999993	0.0629	0.102
	ENSMUSG00000031849	Comp	protein_coding	2967	578	486	279	1053	434	928	214	703	587	562	247	994	403	900	261	681	579.31	465	648	1.394	0.479	0.210797	0.999993	0.1262	0.0475
	ENSMUSG00000072620	Slfn2	protein_coding	1664	365	349	657	637	694	743	403	710	371	403	581	601	645	721	492	687	562.6	452	629	1.393	0.478	0.0348959	0.999993	0.0429	0.0481
	ENSMUSG00000072812	Ahnak2	protein_coding	14163	62	37	111	103	137	80	18	154	63	43	98	97	127	78	22	149	84.63	68	95	1.391	0.477	0.305285	0.999993	0.1772	0.0995
	ENSMUSG00000026697	Myoc	protein_coding	2074	35	64	63	53	128	29	27	157	36	74	56	50	119	28	33	152	68.4	55	76	1.391	0.476	0.348013	0.999993	0.2102	0.1067
	ENSMUSG00000025140	Pycr1	protein_coding	3935	90	90	130	160	147	150	103	166	91	104	115	151	137	145	126	161	128.73	103	144	1.391	0.476	0.0700592	0.999993	0.0522	0.0864
	ENSMUSG00000000290	Itgb2	protein_coding	3052	580	638	1046	1204	1142	1309	530	1127	589	737	924	1137	1061	1269	647	1091	932.02	750	1041	1.388	0.473	0.0396625	0.999993	0.045	0.0389
	ENSMUSG00000034116	Vav1	protein_coding	3688	62	91	104	144	128	138	69	131	63	105	92	136	119	134	84	127	107.48	87	120	1.387	0.472	0.110917	0.999993	0.0669	0.092
	ENSMUSG00000079333	Gm11096	protein_coding	45	78	28	46	81	81	84	27	88	79	32	41	76	75	81	33	85	62.95	51	70	1.386	0.471	0.227559	0.999993	0.1172	0.1095
	ENSMUSG00000022523	Fgf12	protein_coding	6203	49	31	33	80	10	122	9	52	50	36	29	76	9	118	11	50	47.4	38	53	1.385	0.47	0.450643	0.999993	0.3184	0.1194
	ENSMUSG00000052396	Mogat2	protein_coding	1835	723	353	525	866	811	894	488	691	735	408	464	818	754	867	596	669	663.65	536	741	1.383	0.468	0.0462364	0.999993	0.0466	0.0448
	ENSMUSG00000017146	Brca1	protein_coding	8533	64	56	108	105	84	133	82	118	65	65	95	99	78	129	100	114	93.21	75	104	1.382	0.467	0.123421	0.999993	0.0693	0.0966
	ENSMUSG00000052974	Cyp2f2	protein_coding	2025	528	162	320	601	889	277	325	269	536	187	283	567	826	269	397	260	415.71	335	464	1.382	0.467	0.231131	0.999993	0.1306	0.0547
	ENSMUSG00000037126	Psd	protein_coding	7636	1206	165	1786	2155	1643	2024	275	1069	1225	191	1578	2035	1527	1963	336	1035	1236.12	998	1379	1.381	0.466	0.372044	0.999993	0.2374	0.0349
	ENSMUSG00000018899	Irf1	protein_coding	3976	23086	6524	29375	34840	33869	30723	13101	21255	23453	7539	25961	32893	31473	29794	15990	20576	23460.1	18984	26145	1.377	0.462	0.157136	0.999993	0.093	0.0358
	ENSMUSG00000001281	Itgb7	protein_coding	2770	65	124	132	246	245	102	57	122	66	143	117	232	228	99	70	118	134.06	109	149	1.377	0.461	0.248723	0.999993	0.1323	0.0851
	ENSMUSG00000020143	Dock2	protein_coding	11425	197	230	379	372	443	421	220	410	200	266	335	351	412	408	269	397	329.68	267	367	1.376	0.46	0.0689745	0.999993	0.0528	0.0602
	ENSMUSG00000040329	Il7	protein_coding	5664	321	194	302	443	380	537	189	361	326	224	267	418	353	521	231	349	336.18	272	374	1.375	0.459	0.0943208	0.999993	0.0629	0.0597
	ENSMUSG00000034570	Inpp5j	protein_coding	5092	100	63	80	131	176	107	75	81	102	73	71	124	164	104	92	78	100.76	82	112	1.375	0.459	0.14976	0.999993	0.0786	0.094
	ENSMUSG00000038508	Gdf15	protein_coding	1852	903	764	1463	1443	1059	1086	2304	898	917	883	1293	1362	984	1053	2812	869	1271.78	1031	1416	1.373	0.457	0.148161	0.999993	0.0865	0.0346
	ENSMUSG00000022180	Slc7a8	protein_coding	5005	845	459	745	739	765	1548	468	1242	858	530	658	698	711	1501	571	1202	841.33	682	937	1.373	0.457	0.118079	0.999993	0.0735	0.0405
	ENSMUSG00000004110	Cacna1e	protein_coding	25228	311	195	220	228	557	323	160	454	316	225	194	215	518	313	195	440	302.07	245	336	1.372	0.456	0.163541	0.999993	0.0904	0.0624
	ENSMUSG00000078945	Naip2	protein_coding	4846	189	144	251	322	219	362	127	322	192	166	222	304	204	351	155	312	238.19	193	265	1.37	0.455	0.12282	0.999993	0.0716	0.0686
	ENSMUSG00000021125	Arg2	protein_coding	1428	33	29	44	57	56	42	47	40	34	34	39	54	52	41	57	39	43.57	36	49	1.369	0.453	0.182975	0.999993	0.0776	0.1227
	ENSMUSG00000015312	Gadd45b	protein_coding	1589	9933	6055	13131	16889	12015	17681	10137	9138	10091	6997	11605	15945	11165	17147	12373	8846	11771.1	9564	13095	1.369	0.453	0.0538417	0.999993	0.0482	0.0375
	ENSMUSG00000037921	Ddx60	protein_coding	8684	105	140	168	180	265	156	156	199	107	162	148	170	246	151	190	193	170.93	139	190	1.368	0.453	0.103799	0.999993	0.0616	0.0779
	ENSMUSG00000032285	Dnaja4	protein_coding	3589	951	1267	1608	1408	1137	956	3612	1096	966	1464	1421	1329	1057	927	4409	1061	1579.24	1284	1757	1.368	0.452	0.270146	0.999993	0.1462	0.0325
	ENSMUSG00000068227	Il2rb	protein_coding	4287	24	36	56	108	71	20	15	59	24	42	49	102	66	19	18	57	47.28	38	52	1.367	0.451	0.374179	0.999993	0.2049	0.1194
	ENSMUSG00000035274	Tpbg	protein_coding	3828	37	17	113	100	109	48	26	88	38	20	100	94	101	47	32	85	64.53	53	72	1.365	0.449	0.353445	0.999993	0.1905	0.1085
	ENSMUSG00000042589	Cux2	protein_coding	10082	713	467	438	1029	346	1258	288	916	724	540	387	971	322	1220	352	887	675.29	550	750	1.364	0.448	0.238425	0.999993	0.1245	0.0445
	ENSMUSG00000040552	C3ar1	protein_coding	4305	234	270	528	414	528	482	360	540	238	312	467	391	491	467	439	523	415.93	339	462	1.363	0.447	0.0738055	0.999993	0.0521	0.0547
	ENSMUSG00000078867	Gm14418	protein_coding	2441	79	63	73	118	102	100	99	73	80	73	65	111	95	97	121	71	89.03	73	99	1.363	0.447	0.136207	0.999993	0.0669	0.0981
	ENSMUSG00000015355	Cd48	protein_coding	1189	24	81	51	68	76	42	94	81	24	94	45	64	71	41	115	78	66.47	54	74	1.359	0.442	0.300391	0.999993	0.144	0.1081
	ENSMUSG00000027832	Ptx3	protein_coding	2682	13844	2647	21031	20578	17076	23550	6911	14795	14064	3059	18587	19428	15868	22838	8435	14323	14575.3	11903	16178	1.359	0.443	0.275446	0.999993	0.1441	0.0373
	ENSMUSG00000063193	Cd300lb	protein_coding	2917	56	74	156	127	164	132	100	117	57	86	138	120	152	128	122	113	114.49	94	127	1.357	0.44	0.159678	0.999993	0.0768	0.09
	ENSMUSG00000015947	Fcgr1	protein_coding	2589	46	47	41	65	70	47	58	69	47	54	36	61	65	46	71	67	55.86	46	62	1.356	0.439	0.175366	0.999993	0.0735	0.1139
	ENSMUSG00000054855	Rnd1	protein_coding	2967	1673	1662	4480	5729	2491	4486	2087	2563	1700	1920	3959	5409	2315	4350	2547	2481	3085.24	2526	3420	1.354	0.437	0.163939	0.999993	0.0859	0.0312
	ENSMUSG00000039347	Atp6v0e2	protein_coding	2381	1773	2910	3505	4063	3492	4548	2868	3754	1801	3363	3098	3836	3245	4411	3501	3634	3360.95	2754	3725	1.353	0.436	0.0366705	0.999993	0.0378	0.0315
	ENSMUSG00000028037	Ifi44	protein_coding	6129	37	89	117	158	187	50	83	79	38	103	103	149	174	48	101	76	99.13	81	110	1.352	0.435	0.305108	0.999993	0.1472	0.0946
	ENSMUSG00000026980	Ly75	protein_coding	6905	77	48	69	106	80	124	48	88	78	55	61	100	74	120	59	85	79.14	65	88	1.352	0.436	0.181581	0.999993	0.0802	0.1019
	ENSMUSG00000076441	Ass1	protein_coding	2414	417	304	340	479	184	1093	221	483	424	351	300	452	171	1060	270	468	436.99	358	484	1.351	0.434	0.30266	0.999993	0.1528	0.0535
	ENSMUSG00000024053	Emilin2	protein_coding	5505	439	528	963	1110	1194	698	428	967	446	610	851	1048	1110	677	522	936	775.02	636	859	1.35	0.433	0.107928	0.999993	0.0624	0.042
	ENSMUSG00000054342	Kcnn4	protein_coding	5115	83	119	203	203	193	210	110	201	84	138	179	192	179	204	134	195	163.09	134	181	1.35	0.433	0.144818	0.999993	0.0711	0.0793
	ENSMUSG00000032122	Slc37a2	protein_coding	6643	262	300	387	370	530	504	276	495	266	347	342	349	493	489	337	479	387.69	318	429	1.35	0.432	0.0700997	0.999993	0.0473	0.0563
	ENSMUSG00000032548	Slco2a1	protein_coding	13545	127	115	304	429	244	149	77	335	129	133	269	405	227	144	94	324	215.64	177	239	1.35	0.433	0.294652	0.999993	0.145	0.0713
	ENSMUSG00000030142	Clec4e	protein_coding	4965	63	76	77	99	99	119	85	92	64	88	68	93	92	115	104	89	89.19	73	99	1.349	0.432	0.134705	0.999993	0.0613	0.0981
	ENSMUSG00000062593	Gm49339	protein_coding	1990	370	267	496	477	539	665	357	510	376	309	438	450	501	645	436	494	456.04	374	505	1.349	0.431	0.0557651	0.999993	0.0423	0.0526
	ENSMUSG00000032690	Oas2	protein_coding	4451	55	79	145	150	151	64	122	132	56	91	128	142	140	62	149	128	112	92	124	1.349	0.432	0.217364	0.999993	0.0983	0.0907
	ENSMUSG00000074480	Mex3a	protein_coding	5778	64	21	220	189	157	88	64	157	65	24	194	178	146	85	78	152	115.44	94	128	1.348	0.431	0.373446	0.999993	0.1973	0.0896
	ENSMUSG00000050737	Ptges	protein_coding	3931	1767	1134	2603	2973	2673	3281	1413	2011	1795	1310	2301	2807	2484	3182	1725	1947	2193.75	1802	2429	1.348	0.43	0.0585901	0.999993	0.0449	0.0308
	ENSMUSG00000047842	Diras2	protein_coding	4786	150	94	159	156	133	271	118	232	152	109	141	147	124	263	144	225	162.98	134	181	1.347	0.43	0.166971	0.999993	0.0786	0.0793
	ENSMUSG00000033355	Rtp4	protein_coding	2131	549	419	648	1131	1058	498	373	650	558	484	573	1068	983	483	455	629	654.13	538	724	1.345	0.428	0.130788	0.999993	0.0686	0.0451
	ENSMUSG00000029254	Stap1	protein_coding	6215	46	29	53	44	66	72	32	76	47	34	47	42	61	70	39	74	51.55	43	57	1.345	0.428	0.223435	0.999993	0.0888	0.1165
	ENSMUSG00000041642	Kif21b	protein_coding	12184	947	206	713	820	987	1278	178	984	962	238	630	774	917	1239	217	953	741.35	610	820	1.344	0.427	0.328109	0.999993	0.1655	0.0428
	ENSMUSG00000018930	Ccl4	protein_coding	660	43	135	80	142	72	110	179	81	44	156	71	134	67	107	218	78	109.37	90	121	1.342	0.424	0.327712	0.999993	0.1551	0.0917
	ENSMUSG00000021423	Ly86	protein_coding	3632	50	110	90	127	111	88	120	124	51	127	80	120	103	85	146	120	104.04	86	115	1.342	0.424	0.199541	0.999993	0.0857	0.0931
	ENSMUSG00000013584	Aldh1a2	protein_coding	2264	31	31	43	53	66	48	19	55	31	36	38	50	61	47	23	53	42.46	35	47	1.34	0.422	0.256958	0.999993	0.0977	0.1234
	ENSMUSG00000030789	Itgax	protein_coding	4803	616	378	685	858	689	1138	315	813	626	437	605	810	640	1104	384	787	674.18	556	745	1.34	0.422	0.132312	0.999993	0.0675	0.0445
	ENSMUSG00000032000	Birc3	protein_coding	5009	1231	752	2523	2666	2084	2381	929	1876	1251	869	2230	2517	1937	2309	1134	1816	1757.75	1450	1943	1.339	0.422	0.132765	0.999993	0.0684	0.0317
	ENSMUSG00000036306	Lzts1	protein_coding	6802	231	87	215	271	231	268	129	294	235	101	190	256	215	260	157	285	212.21	175	235	1.338	0.42	0.172838	0.999993	0.0786	0.0717
	ENSMUSG00000031995	St14	protein_coding	7637	23	14	70	52	48	43	27	62	23	16	62	49	45	42	33	60	41.22	34	46	1.338	0.42	0.325148	0.999993	0.1365	0.1243
	ENSMUSG00000078864	Gm14322	protein_coding	1254	49	48	52	65	55	82	64	69	50	55	46	61	51	80	78	67	61.01	50	67	1.336	0.418	0.185354	0.999993	0.0704	0.1109
	ENSMUSG00000051373	Plpp7	protein_coding	2078	110	154	141	180	159	224	145	215	112	178	125	170	148	217	177	208	166.79	138	184	1.335	0.416	0.132635	0.999993	0.061	0.0787
	ENSMUSG00000039457	Ppl	protein_coding	6893	17	31	50	64	67	15	17	60	17	36	44	60	62	15	21	58	39.17	32	43	1.334	0.415	0.399671	0.999993	0.1885	0.1262
	ENSMUSG00000031877	Ces2g	protein_coding	3574	56	62	180	179	161	72	72	169	57	72	159	169	150	70	88	164	115.94	96	128	1.332	0.413	0.288436	0.999993	0.1245	0.0895
	ENSMUSG00000042734	Ttc9	protein_coding	4778	51	69	97	123	41	179	44	104	52	80	86	116	38	174	54	101	87.43	73	97	1.332	0.414	0.335105	0.999993	0.1502	0.0986
	ENSMUSG00000029925	Tbxas1	protein_coding	9094	76	110	135	134	180	164	101	144	77	127	119	127	167	159	123	139	129.89	108	143	1.328	0.409	0.145096	0.999993	0.0612	0.0861
	ENSMUSG00000018774	Cd68	protein_coding	1257	676	701	1090	893	1272	1332	785	1194	687	810	963	843	1182	1292	958	1156	986.37	820	1086	1.324	0.405	0.0410234	0.999993	0.0335	0.038
	ENSMUSG00000030166	Rad52	protein_coding	5752	454	290	556	656	675	609	441	485	461	335	491	619	627	591	538	470	516.58	429	569	1.324	0.405	0.0611166	0.999993	0.0391	0.0499
	ENSMUSG00000020363	Gfpt2	protein_coding	5591	955	489	1854	2170	1858	1486	356	1387	970	565	1639	2049	1727	1441	435	1343	1270.93	1058	1399	1.322	0.403	0.284735	0.999993	0.1236	0.0346
	ENSMUSG00000048163	Selplg	protein_coding	4272	170	262	309	340	363	299	265	390	173	303	273	321	337	290	323	378	299.73	250	330	1.322	0.403	0.103752	0.999993	0.0504	0.0626
	ENSMUSG00000039131	Gipc2	protein_coding	3839	129	59	80	189	84	162	67	102	131	68	71	178	78	157	82	99	108.01	90	119	1.321	0.402	0.264793	0.999993	0.1048	0.0918
	ENSMUSG00000027075	Slc43a1	protein_coding	5716	141	239	227	264	342	212	294	241	143	276	201	249	318	206	359	233	248.1	207	273	1.321	0.402	0.159049	0.999993	0.0672	0.0676
	ENSMUSG00000046441	Cmtr2	protein_coding	4115	81	98	116	131	139	125	119	141	82	113	103	124	129	121	145	136	119.23	99	131	1.32	0.4	0.134964	0.999993	0.0543	0.0888
	ENSMUSG00000039720	Got1l1	protein_coding	1822	39	43	35	52	24	63	50	73	40	50	31	49	22	61	61	71	48.05	40	53	1.32	0.4	0.309551	0.999993	0.1149	0.1193
	ENSMUSG00000040189	Ccdc114	protein_coding	6086	50	50	87	101	81	79	70	79	51	58	77	95	75	77	85	76	74.33	62	82	1.319	0.4	0.186802	0.999993	0.0667	0.104
	ENSMUSG00000015340	Cybb	protein_coding	5808	346	438	722	818	669	623	423	800	352	506	638	772	622	604	516	774	598.08	499	658	1.319	0.4	0.0933278	0.999993	0.048	0.0469
	ENSMUSG00000026600	Soat1	protein_coding	9791	118	130	296	207	248	223	192	304	120	150	262	195	230	216	234	294	212.81	177	234	1.318	0.399	0.174722	0.999993	0.071	0.0717
	ENSMUSG00000053702	Nebl	protein_coding	15235	34	29	47	52	24	69	21	79	35	34	42	49	22	67	26	76	43.75	37	48	1.316	0.396	0.355965	0.999993	0.1393	0.1223
	ENSMUSG00000037572	Wdhd1	protein_coding	7349	54	41	59	74	76	60	53	78	55	47	52	70	71	58	65	76	61.66	51	68	1.316	0.396	0.190403	0.999993	0.0637	0.1104
	ENSMUSG00000071984	Fndc1	protein_coding	9870	550	526	1124	1184	1671	525	330	1190	559	608	993	1118	1553	509	403	1152	861.81	720	947	1.315	0.395	0.270402	0.999993	0.1118	0.0401
	ENSMUSG00000073676	Hspe1	protein_coding	1474	2419	2663	2868	2881	2879	2917	5778	2489	2458	3077	2535	2720	2675	2829	7052	2410	3219.42	2690	3537	1.315	0.395	0.189993	0.999993	0.0794	0.0313
	ENSMUSG00000112148	Lilrb4a	protein_coding	5227	448	307	605	526	646	790	421	591	455	355	535	497	600	766	514	572	536.7	448	590	1.315	0.395	0.0823073	0.999993	0.0435	0.0491
	ENSMUSG00000081769	Gm12216	protein_coding	2647	217	241	199	334	337	312	255	241	220	278	176	315	313	303	311	233	268.8	225	295	1.314	0.394	0.112024	0.999993	0.05	0.0654
	ENSMUSG00000024235	Map3k8	protein_coding	4504	1082	673	1477	1643	1488	1747	992	1171	1099	778	1305	1551	1383	1694	1211	1134	1269.34	1061	1395	1.314	0.394	0.0492525	0.999993	0.0344	0.0346
	ENSMUSG00000032020	Ubash3b	protein_coding	7326	80	66	137	146	122	129	53	175	81	76	121	138	113	125	65	169	111.13	93	122	1.314	0.394	0.232923	0.999993	0.0866	0.0909
	ENSMUSG00000050493	Fam167b	protein_coding	959	26	58	98	114	126	31	48	83	26	67	87	108	117	30	59	80	71.72	60	79	1.311	0.391	0.382273	0.999993	0.1623	0.1051
	ENSMUSG00000027995	Tlr2	protein_coding	3014	617	351	771	902	679	879	558	757	627	406	681	852	631	852	681	733	682.84	571	750	1.311	0.391	0.0770138	0.999993	0.0415	0.0443
	ENSMUSG00000050357	Carmil2	protein_coding	5487	41	26	80	81	101	61	22	57	42	30	71	76	94	59	27	55	56.74	48	62	1.31	0.389	0.341515	0.999993	0.1299	0.113
	ENSMUSG00000005237	Dnah2	protein_coding	14968	37	42	60	85	70	68	36	50	38	49	53	80	65	66	44	48	55.34	47	61	1.31	0.39	0.244448	0.999993	0.0804	0.1141
	ENSMUSG00000009185	Ccl8	protein_coding	511	43	141	130	145	156	129	137	130	44	163	115	137	145	125	167	126	127.69	107	140	1.308	0.387	0.269742	0.999993	0.0998	0.0867
	ENSMUSG00000021728	Emb	protein_coding	6906	250	349	465	584	662	379	311	428	254	403	411	551	615	368	380	414	424.53	356	466	1.308	0.387	0.136514	0.999993	0.0571	0.0542
	ENSMUSG00000045502	Hcar2	protein_coding	1930	4495	2119	5044	6001	6069	6147	3466	3642	4567	2449	4458	5666	5640	5961	4230	3526	4561.95	3825	5005	1.308	0.388	0.0983397	0.999993	0.0482	0.0334
	ENSMUSG00000050578	Mmp13	protein_coding	2673	36	62	78	130	59	50	93	49	37	72	69	123	55	48	114	47	70.52	59	77	1.308	0.387	0.342409	0.999993	0.1317	0.106
	ENSMUSG00000029055	Plch2	protein_coding	8112	613	129	339	573	276	918	120	519	623	149	300	541	256	890	146	502	426	357	467	1.308	0.388	0.418513	0.999993	0.1997	0.0541
	ENSMUSG00000090125	Pou3f1	protein_coding	3849	43	27	92	116	68	44	55	62	44	31	81	110	63	43	67	60	62.34	52	69	1.308	0.387	0.324162	0.999993	0.1197	0.1099
	ENSMUSG00000061207	Stk19	protein_coding	3155	1246	808	1198	1709	1502	2087	814	1105	1266	934	1059	1613	1396	2024	994	1070	1294.33	1086	1419	1.307	0.386	0.0855981	0.999993	0.0435	0.0344
	ENSMUSG00000037548	H2-DMb2	protein_coding	1747	147	80	105	176	101	236	73	154	149	92	93	166	94	229	89	149	132.71	111	145	1.305	0.384	0.266774	0.999993	0.0974	0.0854
	ENSMUSG00000044162	Tnip3	protein_coding	10916	124	69	173	150	174	186	86	199	126	80	153	142	162	180	105	193	142.49	120	156	1.305	0.384	0.20526	0.999993	0.0737	0.0832
	ENSMUSG00000087408	Cers1	protein_coding	3171	45	22	66	91	74	53	21	52	46	25	58	86	69	51	26	50	51.44	43	56	1.304	0.383	0.346503	0.999993	0.1268	0.1164
	ENSMUSG00000037474	Dtl	protein_coding	13709	128	72	142	136	193	175	92	152	130	83	125	128	179	170	112	147	134.45	113	147	1.304	0.383	0.179657	0.999993	0.064	0.085
	ENSMUSG00000079055	Slc8a3	protein_coding	5332	95	62	59	111	81	125	67	98	97	72	52	105	75	121	82	95	87.28	74	96	1.304	0.383	0.228723	0.999993	0.0774	0.0987
	ENSMUSG00000037977	6430571L13Rik	protein_coding	2912	128	40	91	116	140	191	34	94	130	46	80	110	130	185	41	91	101.75	85	111	1.303	0.382	0.36566	0.999993	0.1469	0.0936
	ENSMUSG00000054951	9130008F23Rik	protein_coding	2161	109	47	98	161	89	177	41	93	111	54	87	152	83	172	50	90	99.76	84	109	1.303	0.382	0.328869	0.999993	0.1243	0.0943
	ENSMUSG00000060550	H2-Q7	protein_coding	4265	3186	4420	4567	7966	5363	5676	3459	4793	3237	5107	4036	7521	4984	5504	4222	4640	4906.39	4127	5374	1.302	0.381	0.0783912	0.999993	0.041	0.0339
	ENSMUSG00000015133	Lrrk1	protein_coding	10307	975	527	1279	1484	1415	1365	510	1303	991	609	1130	1401	1315	1324	622	1261	1081.68	910	1185	1.302	0.38	0.140285	0.999993	0.0576	0.0367
	ENSMUSG00000001131	Timp1	protein_coding	888	88	68	133	192	112	133	48	151	89	79	118	181	104	129	59	146	113.08	95	124	1.301	0.38	0.270466	0.999993	0.0955	0.0903
	ENSMUSG00000032089	Il10ra	protein_coding	3498	71	173	139	187	181	142	154	190	72	200	123	177	168	138	188	184	156.15	132	171	1.3	0.379	0.230558	0.999993	0.0812	0.0806
	ENSMUSG00000038453	Srcin1	protein_coding	10980	46	35	70	61	46	116	32	74	47	40	62	58	43	112	39	72	59.07	50	65	1.3	0.379	0.327421	0.999993	0.1149	0.1118
	ENSMUSG00000021624	Cd180	protein_coding	4509	117	99	180	181	193	161	78	256	119	114	159	171	179	156	95	248	155.22	131	170	1.299	0.377	0.227165	0.999993	0.0794	0.0807
	ENSMUSG00000066363	Serpina3f	protein_coding	2290	532	124	670	782	464	943	126	543	540	143	592	738	431	914	154	526	504.91	425	553	1.299	0.378	0.412452	0.999993	0.1847	0.0503
	ENSMUSG00000024401	Tnf	protein_coding	1639	489	704	1247	1109	764	1158	1151	971	497	813	1102	1047	710	1123	1405	940	954.65	804	1045	1.299	0.377	0.143198	0.999993	0.0572	0.0385
	ENSMUSG00000026413	Pkp1	protein_coding	5024	514	292	432	621	321	860	310	607	522	337	382	586	298	834	378	588	490.75	414	537	1.298	0.376	0.211338	0.999993	0.0774	0.051
	ENSMUSG00000052889	Prkcb	protein_coding	7651	41	18	70	62	66	45	34	68	42	21	62	59	61	44	41	66	49.39	42	54	1.298	0.376	0.320253	0.999993	0.1063	0.118
	ENSMUSG00000058216	Gstp3	protein_coding	908	50	15	60	66	48	93	23	39	51	17	53	62	45	90	28	38	48.01	40	53	1.297	0.375	0.395759	0.999993	0.1517	0.1189
	ENSMUSG00000031438	Rnf128	protein_coding	3464	38	47	41	51	53	65	54	54	39	54	36	48	49	63	66	52	50.97	43	56	1.297	0.375	0.255039	0.999993	0.0751	0.1172
	ENSMUSG00000028268	Gbp3	protein_coding	3265	1177	971	1643	2429	2278	1426	843	1357	1196	1122	1452	2293	2117	1383	1029	1314	1488.18	1257	1627	1.295	0.373	0.11815	0.999993	0.0494	0.033
	ENSMUSG00000109523	Gdf1	protein_coding	1349	35	21	55	71	62	47	21	40	36	24	49	67	58	46	26	39	42.88	36	47	1.295	0.373	0.343016	0.999993	0.113	0.1229
	ENSMUSG00000026875	Traf1	protein_coding	8819	55	56	149	168	103	110	58	118	56	65	132	159	96	107	71	114	99.79	84	109	1.295	0.373	0.29235	0.999993	0.1007	0.0943
	ENSMUSG00000021270	Hsp90aa1	protein_coding	3931	22659	13297	29777	26960	27095	21591	39347	20584	23020	15365	26317	25453	25179	20938	48025	19927	25527.9	21567	27904	1.294	0.372	0.168817	0.999993	0.0641	0.0354
	ENSMUSG00000045136	Tubb2b	protein_coding	2294	168	138	212	353	175	190	112	309	171	159	187	333	163	184	137	299	204.19	172	223	1.294	0.372	0.2414	0.999993	0.0839	0.0728
	ENSMUSG00000112023	Lilr4b	protein_coding	5439	346	294	587	465	481	720	408	545	352	340	519	439	447	698	498	528	477.48	404	522	1.293	0.37	0.122685	0.999993	0.0485	0.0516
	ENSMUSG00000027254	Map1a	protein_coding	12166	3540	1743	3403	3086	3978	4741	2028	5044	3596	2014	3008	2914	3697	4598	2475	4883	3398	2873	3713	1.293	0.37	0.128143	0.999993	0.0518	0.0316
	ENSMUSG00000090272	Mndal	protein_coding	3591	205	319	614	633	532	293	374	600	208	369	543	598	494	284	456	581	441.62	373	483	1.293	0.37	0.229407	0.999993	0.0812	0.0533
	ENSMUSG00000092060	Bend4	protein_coding	9886	25	29	104	97	96	31	30	81	25	34	92	92	89	30	37	78	59.59	50	65	1.292	0.369	0.433261	0.999993	0.1795	0.1113
	ENSMUSG00000023169	Slc38a1	protein_coding	17236	45	13	77	62	71	73	20	61	46	15	68	59	66	71	24	59	50.94	43	56	1.292	0.37	0.403815	0.999993	0.1542	0.1167
	ENSMUSG00000026347	Tmem163	protein_coding	4292	161	71	120	191	150	212	75	145	164	82	106	180	139	206	92	140	138.61	117	151	1.292	0.37	0.25403	0.999993	0.0853	0.0841
	ENSMUSG00000039232	Stx11	protein_coding	4209	103	113	446	526	260	294	88	232	105	131	394	497	242	285	107	225	248.09	210	271	1.291	0.368	0.413546	0.999993	0.1747	0.0674
	ENSMUSG00000056014	A430033K04Rik	protein_coding	4097	16	59	26	55	60	18	45	51	16	68	23	52	56	17	55	49	42.11	36	46	1.29	0.367	0.446197	0.999993	0.1797	0.1241
	ENSMUSG00000026765	Lypd6b	protein_coding	2604	86	38	95	104	108	99	71	86	87	44	84	98	100	96	87	83	84.96	72	93	1.29	0.367	0.239604	0.999993	0.074	0.0996
	ENSMUSG00000020733	Slc9a3r1	protein_coding	1925	259	365	666	698	556	508	433	558	263	422	589	659	517	493	528	540	501.31	425	547	1.289	0.366	0.147344	0.999993	0.0541	0.0505
	ENSMUSG00000089929	Bcl2a1b	protein_coding	817	44	112	112	142	103	103	118	116	45	129	99	134	96	100	144	112	107.39	91	117	1.288	0.365	0.280406	0.999993	0.091	0.0921
	ENSMUSG00000032532	Cck	protein_coding	1305	61	60	29	70	16	194	28	34	62	69	26	66	15	188	34	33	61.64	52	67	1.288	0.366	0.549375	0.999993	0.3124	0.1104
	ENSMUSG00000027994	Mcub	protein_coding	1318	87	74	122	165	128	100	89	129	88	86	108	156	119	97	109	125	110.87	94	121	1.288	0.365	0.193983	0.999993	0.0602	0.091
	ENSMUSG00000034762	Glis1	protein_coding	3645	52	24	45	66	60	65	16	59	53	28	40	62	56	63	20	57	47.26	40	52	1.287	0.364	0.363391	0.999993	0.1203	0.1195
	ENSMUSG00000037321	Tap1	protein_coding	5476	2781	1779	3224	4728	4543	3383	1614	2731	2825	2056	2849	4464	4222	3281	1970	2644	3038.78	2577	3316	1.287	0.364	0.135256	0.999993	0.0519	0.0311
	ENSMUSG00000028874	Fgr	protein_coding	3863	41	41	118	136	113	74	24	83	42	47	104	128	105	72	29	80	76.02	64	83	1.286	0.363	0.403799	0.999993	0.1533	0.1031
	ENSMUSG00000018339	Gpx3	protein_coding	1813	3686	2370	2658	5303	3652	3797	2933	3365	3745	2739	2349	5007	3394	3682	3580	3258	3469.04	2944	3784	1.285	0.362	0.0751068	0.999993	0.0361	0.0317
	ENSMUSG00000090622	A930033H14Rik	protein_coding	2969	92	100	94	133	113	178	104	97	93	116	83	126	105	173	127	94	114.52	97	125	1.284	0.36	0.221497	0.999993	0.0675	0.0901
	ENSMUSG00000038642	Ctss	protein_coding	1358	613	1194	1039	1321	1318	1226	1052	1335	623	1380	918	1247	1225	1189	1284	1292	1144.75	974	1247	1.282	0.358	0.0963986	0.999993	0.04	0.0359
	ENSMUSG00000006764	Tph2	protein_coding	2879	5141	4575	5150	6849	5368	8995	3839	7566	5223	5287	4552	6466	4988	8723	4686	7324	5906.07	5021	6437	1.282	0.359	0.0931709	0.999993	0.04	0.0351
	ENSMUSG00000048997	Atxn7l2	protein_coding	4946	175	123	208	205	280	183	162	256	178	142	184	194	260	177	198	248	197.56	168	215	1.281	0.358	0.170311	0.999993	0.0548	0.0738
	ENSMUSG00000047822	Angptl8	protein_coding	865	1701	366	1237	2010	772	2840	439	1050	1728	423	1093	1898	717	2754	536	1016	1270.72	1081	1384	1.28	0.356	0.435184	0.999993	0.1827	0.0346
	ENSMUSG00000026480	Ncf2	protein_coding	8478	123	173	229	268	225	196	179	263	125	200	202	253	209	190	218	255	206.56	176	225	1.28	0.357	0.179156	0.999993	0.0571	0.0725
	ENSMUSG00000022756	Slc7a4	protein_coding	4153	56	39	66	54	106	82	41	65	57	45	58	51	99	80	50	63	62.78	53	69	1.28	0.356	0.293967	0.999993	0.0853	0.1097
	ENSMUSG00000028859	Csf3r	protein_coding	3609	16	28	62	60	43	40	20	63	16	32	55	57	40	39	24	61	40.52	34	44	1.278	0.354	0.409542	0.999993	0.1379	0.125
	ENSMUSG00000033220	Rac2	protein_coding	3103	129	139	224	281	223	200	121	236	131	161	198	265	207	194	148	228	191.53	163	208	1.278	0.354	0.202384	0.999993	0.0625	0.0746
	ENSMUSG00000042677	Zc3h12a	protein_coding	2882	3883	1316	5300	5552	4798	6098	1770	3981	3945	1521	4684	5242	4459	5914	2160	3854	3972.23	3383	4326	1.278	0.354	0.278596	0.999993	0.094	0.0325
	ENSMUSG00000034652	Cd300a	protein_coding	4738	74	153	192	169	222	154	145	211	75	177	170	160	206	149	177	204	164.76	141	179	1.276	0.351	0.254991	0.999993	0.0777	0.079
	ENSMUSG00000034641	Cd300ld	protein_coding	2645	93	129	171	185	204	115	137	203	94	149	151	175	190	112	167	197	154.27	131	168	1.276	0.352	0.225294	0.999993	0.0675	0.0809
	ENSMUSG00000062444	Ap3b2	protein_coding	7694	275	149	206	288	286	307	204	271	279	172	182	272	266	298	249	262	247.54	211	269	1.275	0.351	0.160886	0.999993	0.051	0.0676
	ENSMUSG00000041559	Fmod	protein_coding	3306	180	130	365	331	443	180	158	313	183	150	323	312	412	175	193	303	256.28	219	279	1.275	0.35	0.288413	0.999993	0.0921	0.0666
	ENSMUSG00000055541	Lair1	protein_coding	7475	32	62	68	82	57	73	63	73	33	72	60	77	53	71	77	71	64.12	55	70	1.274	0.35	0.298729	0.999993	0.0838	0.1091
	ENSMUSG00000049303	Syt12	protein_coding	5539	16051	5977	15999	17661	18194	18781	9796	16042	16307	6907	14140	16674	16907	18213	11956	15530	14579.2	12451	15856	1.273	0.349	0.152702	0.999993	0.0523	0.0373
	ENSMUSG00000051439	Cd14	protein_coding	1732	534	700	924	840	1038	898	749	1088	543	809	817	793	965	871	914	1053	845.49	723	919	1.272	0.347	0.0800257	0.999993	0.0334	0.0405
	ENSMUSG00000028270	Gbp2	protein_coding	2516	7784	2862	8832	12360	10487	8597	3118	6997	7908	3307	7806	11669	9745	8337	3806	6774	7418.93	6340	8066	1.272	0.347	0.279815	0.999993	0.0909	0.0365
	ENSMUSG00000062248	Cks2	protein_coding	692	217	248	375	417	364	452	248	314	220	287	331	394	338	438	303	304	326.92	279	355	1.271	0.346	0.155067	0.999993	0.0492	0.0604
	ENSMUSG00000115293	Gm49333	protein_coding	3432	158	118	126	180	181	206	113	194	161	136	111	170	168	200	138	188	158.98	136	173	1.271	0.346	0.194042	0.999993	0.0563	0.08
	ENSMUSG00000027360	Hdc	protein_coding	6389	61	104	190	270	202	84	59	150	62	120	168	255	188	81	72	145	136.42	117	148	1.271	0.346	0.405148	0.999993	0.1448	0.0845
	ENSMUSG00000027398	Il1b	protein_coding	1907	253	174	296	359	249	355	214	361	257	201	262	339	231	344	261	349	280.62	240	305	1.271	0.346	0.161788	0.999993	0.0502	0.0643
	ENSMUSG00000026177	Slc11a1	protein_coding	3705	267	392	523	534	596	498	336	580	271	453	462	504	554	483	410	561	462.37	395	502	1.271	0.346	0.141003	0.999993	0.0465	0.0523
	ENSMUSG00000058099	Nfam1	protein_coding	7970	154	150	304	275	309	278	155	271	156	173	269	260	287	270	189	262	233.29	199	254	1.27	0.345	0.197665	0.999993	0.0588	0.0691
	ENSMUSG00000029561	Oasl2	protein_coding	6374	328	254	558	683	656	272	297	507	333	294	493	645	610	264	363	491	436.42	373	475	1.27	0.345	0.247426	0.999993	0.076	0.0536
	ENSMUSG00000034645	Zyg11a	protein_coding	2597	54	62	58	59	97	68	85	63	55	72	51	56	90	66	104	61	69.29	59	75	1.27	0.345	0.295975	0.999993	0.0813	0.1066
	ENSMUSG00000024300	Myo1f	protein_coding	4970	229	247	408	380	485	375	217	434	233	285	361	359	451	364	265	420	342.1	293	372	1.269	0.343	0.174229	0.999993	0.0534	0.0593
	ENSMUSG00000058715	Fcer1g	protein_coding	874	122	244	347	340	274	318	236	345	124	282	307	321	255	308	288	334	277.33	238	301	1.268	0.342	0.233317	0.999993	0.069	0.0646
	ENSMUSG00000037946	Fgd3	protein_coding	6012	25	49	39	62	52	60	18	59	25	57	34	59	48	58	22	57	45.08	39	49	1.268	0.342	0.391875	0.999993	0.1183	0.1213
	ENSMUSG00000030823	9130019O22Rik	protein_coding	3878	38	39	88	89	80	83	30	68	39	45	78	84	74	80	37	66	62.84	54	68	1.266	0.341	0.349661	0.999993	0.1014	0.1096
	ENSMUSG00000029380	Cxcl1	protein_coding	1875	25567	13137	34719	40426	29221	39098	19584	25277	25974	15180	30685	38167	27154	37916	23903	24470	27931	23946	30322	1.266	0.341	0.151383	0.999993	0.0496	0.0349
[truncated: 12,445 more rows]
