# Supplementary material for: Adipocyte-specific deletion of Dbc1 does not recapitulate healthy obesity phenotype but suggests regulation of inflammation signaling
Source: PLoS One. 2025 May 2;20(5):e0322732. doi: 10.1371/journal.pone.0322732 (PMC12048159; doi:10.1371/journal.pone.0322732)
Supplement: S2 Table — (XLSX) [file pone.0322732.s003.xlsx]

## Sheet: Hoja1
Supplementary Table 2
Gene	Forward Primer Sequence (5’-3’)	Reverse Primer Sequence (5’-3’)
Il1b	GAAATGCCACCTTTTGACAGTG	TGGATGCTCTCATCAGGACAG
Tgfb1	CCACCTGCAAGACCATCGAC	CTGGCGAGCCTTAGTTTGGAC
Tnf	CAGGCGGTGCCTATGTCTC	CGATCACCCCGAAGTTCAGTAG
Nfkb1	ATGGCAGACGATGATCCCTAC	CGGAATCGAAATCCCCTCTGTT
Dcst1	AAGGTGGTGGCGTTATACTGC	CTGGCACAGCGGATGTGAG
Fmo2	AGCATCTACCGCTCTGTCATT	CAGGAGTTTAGAGTTGTGCAGG
Ly9	GCCTCAGATCATCGTGGAATC	TTGCAGGTATAGGGTAGGTCG
Plod2	GGAGAGGCGGTGATGGAATG	CACTCGGTAAACAAGATGACCA
Rfc4	CAAAGCACAACTGACCAAGGA	CCAGGTGGCCCATAGAACAAG
